# Supplementary material for: PiggyBac transposon tools for recessive screening identify B-cell lymphoma drivers in mice
Source: Nat Commun. 2019 Mar 29;10:1415. doi: 10.1038/s41467-019-09180-3 (PMC6440946; doi:10.1038/s41467-019-09180-3)
Supplement: Supplementary file 3 — Supplementary Data 1 [file 41467_2019_9180_MOESM3_ESM.xlsx]

## Sheet: Supplementary Data 1
Supplementary Data 1. Numbers of triple transgenic offspring in ITP breedings. Overview of numbers of triple transgenic mice born alive in breedings for generation of ITP1-C;Rosa26PB/+;Blmm3/m3 and ITP2-M;Rosa26PB/+;Blmm3/m3 mice. Matings were usually performed as trios (two female mice and one male mouse).
ITP1-C;Rosa26PB/+;Blmm3/m3 mice				ITP2-M;Rosa26PB/+;Blmm3/m3 mice
Breedings: ITP1-Ctg/+;Blmm3/m3 x Rosa26PB/+;Blmm3/m3				Breedings: ITP2-Mtg/tg;Blmm3/m3 x Rosa26PB/PB;Blmm3/m3
Proportion of expected ITP1-C;Rosa26PB/+;Blmm3/m3 mice: 25%				Proportion of expected ITP2-M;Rosa26PB/+;Blmm3/m3 mice: 100%
Litters	Number of ITP1-C;Rosa26PB/+;Blmm3/m3 mice	Number of ITP1-C;Blmm3/m3, Rosa26PB/+;Blmm3/m3 or Blmm3/m3 mice		Litters	Number of ITP2-M;Rosa26PB/+;Blmm3/m3 mice	-
Litter #1	1	7		Litter #1	4	-
Litter #2	0	9		Litter #2	2	-
Litter #3	0	8		Litter #3	2	-
Litter #4	0	9		Litter #4	3	-
Litter #5	0	8		Litter #5	1	-
Litter #6	0	6		Litter #6	4	-
Litter #7	0	3		Litter #7	7	-
Litter #8	0	6		Litter #8	5	-
Litter #9	3	7		Total	28	-
Total	4	63
				Breedings: ITP2-Mtg/+;Blmm3/m3 x Rosa26PB/PB;Blmm3/m3
				Proportion of expected ITP2-M;Rosa26PB/+;Blmm3/m3 mice: 50%
				Litters	Number of ITP2-M;Rosa26PB/+;Blmm3/m3 mice	Number of Rosa26PB/+;Blmm3/m3 mice
				Litter #1	0	2
				Litter #2	0	2
				Litter #3	0	4
				Litter #4	1	1
				Litter #5	0	2
				Litter #6	0	1
				Litter #7	2	9
				Litter #8	1	9
				Litter #9	0	5
				Litter #10	1	3
				Litter #11	2	9
				Litter #12	1	10
				Litter #13	1	4
				Litter #14	2	7
				Litter #15	0	7
				Litter #16	2	4
				Litter #17	2	6
				Litter #18	4	11
				Litter #19	0	4
				Litter #20	1	5
				Litter #21	1	6
				Litter #22	2	7
				Litter #23	3	6
				Litter #24	4	7
				Litter #25	4	6
				Litter #26	2	8
				Litter #27	2	8
				Litter #28	2	8
				Litter #29	0	4
				Litter #30	4	9
				Litter #31	5	6
				Litter #32	3	4
				Litter #33	1	5
				Litter #34	1	9
				Litter #35	0	1
				Litter #36	2	8
				Litter #37	1	4
				Litter #38	3	8
				Litter #39	1	5
				Litter #40	7	8
				Litter #41	4	7
				Litter #42	0	9
				Litter #43	1	6
				Litter #44	1	6
				Litter #45	2	10
				Litter #46	4	7
				Litter #47	3	6
				Litter #48	1	5
				Litter #49	1	3
				Litter #50	3	7
				Litter #51	0	6
				Litter #52	0	3
				Litter #53	4	6
				Litter #54	2	2
				Litter #55	1	6
				Total	95	321
