# Supplementary material for: PiggyBac transposon tools for recessive screening identify B-cell lymphoma drivers in mice
Source: Nat Commun. 2019 Mar 29;10:1415. doi: 10.1038/s41467-019-09180-3 (PMC6440946; doi:10.1038/s41467-019-09180-3)
Supplement: Supplementary file 4 — Supplementary Data 2 [file 41467_2019_9180_MOESM4_ESM.xlsx]

## Sheet: Supplementary Data 2
Supplementary Data 2. IPB mice with hematopoietic tumors. Overview of all ITP2-M;Rosa26PB/+;Blmm3/m3 (IPB) mice showing hematopoietic cancers that were characterized histopathologically. Infiltrate of other hematopoietic tumor listed in brackets. F, female; m, male; QiSeq, quantitative transposon insertion site sequencing.
Mouse ID	Sex	Age	Hematopoietic tumor	Type of hematopoietic tumor	Infiltrating organs (non-lymphoid)	QiSeq
IPB_5.1a	m	469	yes	Diffuse large B-cell lymphoma	abdominal fat tissue, accessory sex glands, brain, intestine, kidney, liver, lungs	yes
IPB_1.2d	m	552	yes	Diffuse large B-cell lymphoma	intestine	yes
IPB_10.3d	f	483	yes	Diffuse large B-cell lymphoma	intestine	yes
IPB_10.4c	m	492	yes	Diffuse large B-cell lymphoma	intestine	yes
IPB_11.1b	m	392	yes	Diffuse large B-cell lymphoma	intestine	yes
IPB_3.4h	f	542	yes	Diffuse large B-cell lymphoma with plasmacytic differentiation	intestine, kidneys, liver, lungs, pancreas, stomach, uterus	yes
IPB_3.3c	m	589	yes	Diffuse large B-cell lymphoma	intestine, kidneys, liver, pancreas, stomach	yes
IPB_10.4a	m	486	yes	Diffuse large B-cell lymphoma	intestine, liver	yes
IPB_10.4b	m	476	yes	Diffuse large B-cell lymphoma	intestine, liver	yes
IPB_1.4a	m	323	yes	Diffuse large B-cell lymphoma with plasmacytic differentiation	intestine, liver, lungs	yes
IPB_11.5g	f	597	yes	Diffuse large B-cell lymphoma with plasmacytic differentiation	intestine, liver, lungs, pancreas, urinary bladder, uterus	yes
IPB_4.1d	f	599	yes	Diffuse large B-cell lymphoma	intestine, lungs	yes
IPB_1.4e	f	623	yes	Diffuse large B-cell lymphoma	intestine, lungs, pancreas	yes
IPB_8.5h	f	432	yes	Diffuse large B-cell lymphoma	kidneys, liver	yes
IPB_11.1a	m	424	yes	Diffuse large B-cell lymphoma with plasmacytic differentiation	kidneys, liver	yes
IPB_11.4c	m	554	yes	Diffuse large B-cell lymphoma with plasmacytic differentiation	kidneys, liver	yes
IPB_5.2f	f	707	yes	Diffuse large B-cell lymphoma with plasmacytic differentiation	kidneys, liver	yes
IPB_9.6a	f	683	yes	Diffuse large B-cell lymphoma	kidneys, liver, lungs, pancreas	yes
IPB_5.5f	f	515	yes	Diffuse large B-cell lymphoma with plasmacytic differentiation	kidneys, liver, lungs, pancreas	yes
IPB_1.3a	m	429	yes	Diffuse large B-cell lymphoma	kidneys, lungs, liver	yes
IPB_10.3c	f	389	yes	Diffuse large B-cell lymphoma	liver	yes
IPB_10.6a	m	541	yes	Diffuse large B-cell lymphoma	liver	yes
IPB_10.6c	m	526	yes	Diffuse large B-cell lymphoma	liver	yes
IPB_9.3b	f	507	yes	Diffuse large B-cell lymphoma	liver	yes
IPB_9.7c	f	481	yes	Diffuse large B-cell lymphoma	liver	yes
IPB_11.4b	m	624	yes	Diffuse large B-cell lymphoma with plasmacytic differentiation	liver	yes
IPB_3.5d	f	403	yes	Diffuse large B-cell lymphoma with plasmacytic differentiation	liver	yes
IPB_3.5a	m	375	yes	Diffuse large B-cell lymphoma	liver, lungs	yes
IPB_1.5b	m	429	yes	Diffuse large B-cell lymphoma with plasmacytic differentiation	liver, lungs	yes
IPB_2.6e	f	439	yes	Diffuse large B-cell lymphoma	liver, pancreas	yes
IPB_6.3b	m	434	yes	Diffuse large B-cell lymphoma	liver, pancreas	yes
IPB_4.6f	f	446	yes	Diffuse large B-cell lymphoma with plasmacytic differentiation	liver, pancreas	yes
IPB_11.1d	f	578	yes	Diffuse large B-cell lymphoma	lungs	yes
IPB_4.6c	m	449	yes	Diffuse large B-cell lymphoma	lungs, pancreas	yes
IPB_1.5c	m	476	yes	Diffuse large B-cell lymphoma	-	yes
IPB_11.3b	m	316	yes	Diffuse large B-cell lymphoma	-	yes
IPB_12.1b	f	415	yes	Diffuse large B-cell lymphoma	-	yes
IPB_12.3b	m	497	yes	Diffuse large B-cell lymphoma	-	yes
IPB_5.2d	m	332	yes	Diffuse large B-cell lymphoma	-	yes
IPB_12.3d	f	626	yes	Acute leukemia	not analyzed	no
IPB_12.4e	f	620	yes	Diffuse large B-cell lymphoma	not analyzed	no
IPB_8.2a	m	611	yes	Marginal zone B-cell lymphoma	not analyzed	no
IPB_1.2c	m	557	yes	Diffuse large B-cell lymphoma (and acute leukemia)	not analyzed	no
IPB_7.2d	f	657	yes	Diffuse large B-cell lymphoma (and B-cell lymphoblastic lymphoma)	not analyzed	no
IPB_10.4e	f	372	yes	Diffuse large B-cell lymphoma with plasmacytic differentiation (and histiocytic sarcoma)	not analyzed	no
IPB_11.5b	m	475	yes	Diffuse large B-cell lymphoma (and histiocytic sarcoma)	not analyzed	no
IPB_12.6b	m	634	yes	Diffuse large B-cell lymphoma (and histiocytic sarcoma)	not analyzed	no
IPB_5.1b	m	574	yes	Diffuse large B-cell lymphoma with plasmacytic differentiation (and histiocytic sarcoma)	not analyzed	no
IPB_9.2f	f	458	yes	Diffuse large B-cell lymphoma (and histiocytic sarcoma)	not analyzed	no
IPB_5.2b	m	433	yes	Diffuse large B-cell lymphoma (and T-cell lymphoblastic lymphoma)	not analyzed	no
IPB_10.4d	f	167	yes	T-cell lymphoblastic lymphoma	not analyzed	no
IPB_3.6f	f	162	yes	T-cell lymphoblastic lymphoma	not analyzed	no
IPB_5.3d	m	278	yes	T-cell lymphoblastic lymphoma	not analyzed	no
IPB_6.2c	f	157	yes	T-cell lymphoblastic lymphoma	not analyzed	no
IPB_7.1e	f	151	yes	T-cell lymphoblastic lymphoma	not analyzed	no
IPB_8.1g	f	108	yes	T-cell lymphoblastic lymphoma	not analyzed	no
IPB_2.4b	m	537	yes	Diffuse large B-cell lymphoma	pancreas	yes
IPB_9.1b	f	421	yes	Diffuse large B-cell lymphoma	pancreas	yes
IPB_1.2a	m	524	yes	Diffuse large B-cell lymphoma	thoracic fat tissue	yes
