# Supplementary material for: PiggyBac transposon tools for recessive screening identify B-cell lymphoma drivers in mice
Source: Nat Commun. 2019 Mar 29;10:1415. doi: 10.1038/s41467-019-09180-3 (PMC6440946; doi:10.1038/s41467-019-09180-3)
Supplement: Supplementary file 5 — Supplementary Data 3 [file 41467_2019_9180_MOESM5_ESM.xlsx]

## Sheet: Supplementary Data 3
Supplementary Data 3. Immune repertoire analysis of tumors from IPB mice. Results from B-cell receptor repertoire sequencing of immunoglobulin heavy and light chains of 30 diffuse large B-cell lymphomas from ITP2-M;Rosa26PB/+;Blmm3/m3 mice are shown.
Sample	Clonality	Heavy Chain								Light Chain
		Total Reads	Main Clones							Total Reads	Main Clones
			Number of Reads	Fraction of Reads	Color in Clonality Network Plot	Number of Subclones	V Gene	J Gene	Isotype		Number of Reads	Fraction of Reads	Color in Clonality Network Plot	Number of Subclones	V Gene	J Gene
IPB_1.2a	monoclonal	38157	37360	0.979113	red	423	IGHV14-3,IGHV14-1,IGHV14-4,IGHV14-2	IGHJ1	IgG1	64216	62532	0.973776	red	217	IGKV3-5,IGKV3-10	IGKJ2
IPB_1.2d	monoclonal	22022	2570	0.116701	red	11	IGHV11-2,IGHV11-1	IGHJ1	IgM	86521	40290	0.465667	red	401	IGKV6-15,IGKV8-28,IGKV8-19,IGKV6-23,IGKV6-25,IGKV6-32,IGKV8-24,IGKV12-44,IGKV6-13,IGKV12-98,IGKV6-17,IGKV8-30,IGKV12-46,IGKV4-57-1,IGKV12-41	IGKJ2,IGKJ5,IGKJ1,IGKJ4,IGKJ3
IPB_1.4a	monoclonal	46313	45557	0.983676	red	199	IGHV3-1,IGHV3-6	IGHJ4	IgA	67272	64887	0.964547	red	148	IGKV14-111	IGKJ5,IGKJ2
IPB_1.5b	biclonal	25595	17231	0.673217	red	208	IGHV1-22,IGHV1-26,IGHV1-34,IGHV1-18,IGHV1-19,IGHV1-74,IGHV1-69,IGHV1-52,IGHV1-61,IGHV1-72	IGHJ3	IgA	53872	28577	0.530461	red	115	IGKV14-111,IGKV14-130	IGKJ5,IGKJ4,IGKJ2,IGKJ1
			2989	0.116781	blue	33	IGHV1-74,IGHV1-69,IGHV1-61,IGHV1-52,IGHV1-50,IGHV1-59	IGHJ2	IgM		8426	0.156408	blue	97	IGKV8-19,IGKV8-28,IGKV6-23,IGKV8-30,IGKV6-15,IGKV6-13,IGKV10-94,IGKV10-95	IGKJ5,IGKJ2,IGKJ4,IGKJ1
IPB_1.5c	oligoclonal	10746	3480	0.323841	red	46	IGHV1-77	IGHJ1	IgA	31719	10231	0.322551	red	80	IGKV14-111,IGKV9-124,IGKV9-120,IGKV14-130	IGKJ5,IGKJ1,IGKJ2,IGKJ4
			2575	0.239624	blue	7	IGHV11-2,IGHV11-1	IGHJ1	IgM		6754	0.212932	blue	72	IGKV4-91,IGKV4-78,IGKV4-79,IGKV4-68,IGKV4-61,IGKV4-72,IGKV4-57-1,IGKV4-57,IGKV4-58,IGKV4-51,IGKV4-59,IGKV4-70,IGKV4-55,IGKV4-53,IGKV4-60,IGKV4-56,IGKV4-54,IGKV4-77,IGKV4-80,IGKV4-69,IGKV4-62	IGKJ5,IGKJ4,IGKJ2,IGKJ1
			1961	0.182487	green	29	IGHV1-77	IGHJ1	IgA		5515	0.173871	green	29	IGLV2,IGLV1	IGLJ2,IGLJ3,IGLJ1
IPB_10.3c	biclonal	4705	2915	0.619554	red	73	IGHV1-81	IGHJ1	IgA	20213	16039	0.793499	red	206	IGKV14-111	IGKJ2
			1671	0.355154	blue	128	IGHV1-19,IGHV1-26,IGHV1-34,IGHV1-22,IGHV1-18,IGHV1-39,IGHV1-37,IGHV1-31,IGHV1-20	IGHJ2	IgA		3980	0.196903	blue	92	IGKV14-111	IGKJ2
IPB_10.3d		38561	19580	0.507767	red	102	IGHV4-1	IGHJ3	IgM	81355	18174	0.223391	red	404	IGKV12-44,IGKV6-15,IGKV6-23,IGKV6-25,IGKV8-19,IGKV8-28,IGKV8-30,IGKV8-24,IGKV12-41,IGKV6-32,IGKV6-13,IGKV6-17,IGKV12-98,IGKV12-40,IGKV12-46	IGKJ2,IGKJ4,IGKJ5,IGKJ1
											15517	0.190732	blue	308	IGKV4-72,IGKV4-91,IGKV4-57,IGKV4-59,IGKV4-70,IGKV4-80,IGKV4-53,IGKV4-60,IGKV4-57-1,IGKV4-90,IGKV4-58,IGKV4-55,IGKV4-79,IGKV4-78,IGKV4-51,IGKV4-92,IGKV4-68,IGKV4-61,IGKV4-54,IGKV4-69,IGKV4-62,IGKV4-77,IGKV4-56	IGKJ5,IGKJ2,IGKJ4,IGKJ1
											10857	0.133452	green	102	IGLV2,IGLV1	IGLJ2,IGLJ1,IGLJ3
											10633	0.130699	violet	167	IGKV14-111,IGKV14-130	IGKJ5,IGKJ2,IGKJ1,IGKJ4
IPB_10.4a	monoclonal	31664	28913	0.913119	red	492	IGHV1-9	IGHJ4	IgA	21572	13536	0.62748	red	72	IGKV14-111,IGKV14-130	IGKJ2,IGKJ5,IGKJ1,IGKJ4
IPB_10.4b	monoclonal	45717	37999	0.831179	red	262	IGHV9-4	IGHJ2	IgA	57567	31147	0.541057	red	116	IGKV14-111	IGKJ2,IGKJ4,IGKJ1
IPB_10.4c	monoclonal	37301	35979	0.964559	red	567	IGHV5-9-1,IGHV5-9,IGHV5-6,IGHV5-4,IGHV5-12	IGHJ3	IgA	17970	12943	0.720256	red	116	IGKV14-111	IGKJ1
IPB_10.6a	monoclonal	9139	9001	0.9849	red	42	IGHV1-22,IGHV1-34	IGHJ4	IgA	6191	5232	0.845098	red	23	IGKV14-111	IGKJ5
IPB_10.6c	monoclonal	68059	67965	0.998619	red	213	IGHV1-26,IGHV1-18,IGHV1-34,IGHV1-22,IGHV1-19	IGHJ2	IgA	86835	86242	0.993171	red	128	IGLV1,IGLV2	IGLJ1
IPB_11.1b		51881								117558	30665	0.26085	red	590	IGKV6-13,IGKV6-15,IGKV6-23,IGKV6-25,IGKV8-30,IGKV12-44,IGKV8-28,IGKV8-19,IGKV6-32,IGKV6-17,IGKV8-24,IGKV10-94,IGKV10-95,IGKV12-98,IGKV12-41,IGKV12-40,IGKV12-46,IGKV3-10,IGKV3-5,IGKV5-39	IGKJ5,IGKJ2,IGKJ4,IGKJ1
											13214	0.112404	blue	102	IGLV1,IGLV2	IGLJ1,IGLJ2,IGLJ3
											12535	0.106628	green	179	IGKV12-46,IGKV12-41,IGKV13-84,IGKV13-85,IGKV12-44	IGKJ2,IGKJ1,IGKJ5,IGKJ4
IPB_11.1d	monoclonal	12663	12501	0.987207	red	15	IGHV14-3	IGHJ2	IgA	33955	33383	0.983154	red	79	IGKV14-111	IGKJ2
IPB_11.3b	biclonal	18253	10093	0.55295	red	178	IGHV14-3,IGHV14-1,IGHV14-2	IGHJ2	IgA	43164	16252	0.376517	red	163	IGKV14-111,IGKV19-93,IGKV14-130,IGKV14-100	IGKJ2,IGKJ1,IGKJ5,IGKJ4
											12140	0.281253	blue	225	IGKV6-15,IGKV12-46,IGKV12-44,IGKV6-23,IGKV8-19,IGKV8-28,IGKV6-32,IGKV8-24,IGKV8-30,IGKV12-41,IGKV13-84,IGKV13-85,IGKV6-17,IGKV6-25,IGKV6-13,IGKV12-98,IGKV12-40	IGKJ5,IGKJ1,IGKJ2,IGKJ4
IPB_11.4b		43017	9393	0.218356	red	66	IGHV9-3	IGHJ3	IgM	91619	19510	0.212947	red	417	IGKV6-23,IGKV6-15,IGKV12-44,IGKV12-98,IGKV12-46,IGKV8-24,IGKV13-85,IGKV8-30,IGKV12-41,IGKV13-84,IGKV8-28,IGKV8-19,IGKV6-32,IGKV6-13,IGKV6-25,IGKV6-17,IGKV10-94,IGKV10-95,IGKV10-96,IGKV12-40,IGKV8-16,IGKV8-27	IGKJ5,IGKJ2,IGKJ4,IGKJ1
			5639	0.131088	blue	55	IGHV5-4	IGHJ1	IgM		11337	0.123741	blue	265	IGKV4-59,IGKV4-70,IGKV4-57,IGKV4-78,IGKV4-79,IGKV4-68,IGKV4-61,IGKV4-55,IGKV4-62,IGKV4-53,IGKV4-60,IGKV4-58,IGKV4-57-1,IGKV4-54,IGKV4-72,IGKV4-69,IGKV4-80,IGKV4-71,IGKV4-90,IGKV4-51,IGKV4-92,IGKV4-77	IGKJ2,IGKJ1,IGKJ4,IGKJ5
											9384	0.102424	green	83	IGLV2,IGLV1	IGLJ2,IGLJ1,IGLJ3
IPB_11.4c	monoclonal	16705	14872	0.890272	red	751	IGHV2-9-1	IGHJ4	IgG1	38869	33720	0.867529	red	119	IGKV2-109	IGKJ1
IPB_12.1b	biclonal	10626	1137	0.15	red	47	IGHV6-3	IGHJ1	IgM	70991	22973	0.323604	red	159	IGKV6-15,IGKV6-23,IGKV6-13,IGKV8-30	IGKJ5,IGKJ2,IGKJ1,IGKJ4
			1620	0.107002	blue	6	IGHV5-15	IGHJ1	IgG2		18350	0.258483	blue	101	IGLV1,IGLV2	IGLJ3,IGLJ1,IGLJ2
IPB_2.4b	monoclonal	not enough reads								5077	4823	0.94997	red	24	IGKV14-111	IGKJ2
IPB_3.4h	monoclonal	41008	40517	0.988027	red	127	IGHV1-15,IGHV1-23	IGHJ3	IgA	31482	30825	0.979131	red	101	IGKV14-111	IGKJ5,IGKJ2
IPB_3.5a	biclonal	11099	5935	0.534733	red	143	IGHV1-80,IGHV1-82	IGHJ2	IgA	9939	6927	0.696951	red	98	IGKV14-111	IGKJ5
			3793	0.341742	blue	105	IGHV1-80	IGHJ2	IgA		1992	0.200423	blue	14	IGKV6-23,IGKV6-15	IGKJ1,IGKJ2,IGKJ4
IPB_3.5d	monoclonal	7427	7268	0.978592	red	121	IGHV1-15,IGHV1-23	IGHJ2	IgA	8821	8012	0.908287	red	96	IGKV14-111	IGKJ2,IGKJ5
IPB_4.1d	monoclonal	13890	13240	0.953204	red	153	IGHV5-6,IGHV5-4,IGHV5-9-1,IGHV5-9	IGHJ4	IgA	9386	9317	0.992649	red	25	IGKV8-28,IGKV8-19	IGKJ2
IPB_4.6f	monoclonal	43196	42733	0.989281	red	139	IGHV3-6	IGHJ4	IgG1	75902	74220	0.97784	red	268	IGKV14-111	IGKJ2,IGKJ5,IGKJ3
IPB_5.2d	monoclonal	5028	4893	0.97315	red	23	IGHV1-26,IGHV1-34,IGHV1-19,IGHV1-18,IGHV1-22	IGHJ2	IgA	9891	8485	0.857851	red	68	IGKV14-111,IGKV14-100,IGKV14-130	IGKJ2,IGKJ5,IGKJ4
IPB_6.3b	biclonal	not enough reads								3957	3295	0.832702	red	62	IGKV14-111	IGKJ5
											549	0.138741	blue	8	IGKV14-111	IGKJ5
IPB_8.5h	oligoclonal	8562	1866	0.21794	red	12	IGHV7-3	IGHJ1	IgM	17971	5443	0.302877	red	76	IGKV4-58,IGKV4-72,IGKV4-59,IGKV4-70,IGKV4-68,IGKV4-55,IGKV4-57-1,IGKV4-62,IGKV4-61,IGKV4-53,IGKV4-60,IGKV4-51,IGKV4-57,IGKV4-78,IGKV4-79,IGKV4-77	IGKJ5,IGKJ4,IGKJ1,IGKJ2
			1490	0.174025	blue	4	IGHV5-16	IGHJ1	IgG2		2510	0.139669	blue	17	IGKV4-57-1	IGKJ2
			1324	0.154637	green	5	IGHV5-6	IGHJ4	IgM		2526	0.14056	green	118	IGKV6-23,IGKV6-15,IGKV12-44,IGKV8-28,IGKV8-19,IGKV12-41,IGKV12-98,IGKV6-32,IGKV8-30,IGKV6-17,IGKV8-24,IGKV6-25,IGKV12-46,IGKV6-13	IGKJ1,IGKJ5,IGKJ2,IGKJ4
IPB_9.1b		29585	21296	0.719824	red	262	IGHV1-80	IGHJ1	IgA	53472	29302	0.547988	red	99	IGKV14-111,IGKV14-130,IGKV14-100	IGKJ5,IGKJ2,IGKJ1,IGKJ4
											5859	0.109571	blue	44	IGLV1,IGLV2	IGLJ1,IGLJ2,IGLJ3
IPB_9.3b	biclonal	19387	16645	0.858565	red	79	IGHV6-6	IGHJ2	IgG1	44206	31660	0.716192	red	194	IGKV1-110,IGKV1-117	IGKJ5
			2136	0.110177	blue	11	IGHV5-15	IGHJ4	IgG1		9736	0.220242	blue	34	IGKV8-28,IGKV8-19	IGKJ5,IGKJ4
IPB_9.6a	biclonal	22946	12685	0.55282	red	70	IGHV4-1	IGHJ4	IgM	50336	22520	0.447394	red	94	IGKV4-57-1	IGKJ2
			4625	0.20156	blue	30	IGHV1-34,IGHV1-22,IGHV1-26	IGHJ1	IgM		6336	0.125874	blue	114	IGKV6-15,IGKV8-24,IGKV6-23,IGKV8-19,IGKV8-28,IGKV6-25,IGKV8-30,IGKV6-32,IGKV6-13,IGKV6-17	IGKJ5,IGKJ2,IGKJ1,IGKJ4
