# Supplementary material for: PiggyBac transposon tools for recessive screening identify B-cell lymphoma drivers in mice
Source: Nat Commun. 2019 Mar 29;10:1415. doi: 10.1038/s41467-019-09180-3 (PMC6440946; doi:10.1038/s41467-019-09180-3)
Supplement: Supplementary file 6 — Supplementary Data 4 [file 41467_2019_9180_MOESM6_ESM.xlsx]

## Sheet: Supplementary Data 4
Supplementary Data 4. Common insertion sites resulting from TAPDANCE analysis. List of common insertion sites (CIS) identified by TAPDANCE (Transposon Annotation Poisson Distribution Association Network Connectivity Environment) analysis using non-redundant insertions with a read coverage ≥ 2 (n=298,439) from 42 ITP2-M;Rosa26PB/+;Blmm3/m3 mice as an input. Only CISs identified in at least 10% of …
Position	# Insertions	P-value Insertion	# Libraries	P-value Library	# Regions	P-value Region	Genes in Interval
chr1:138116314-138128814	63	4.36855e-71	32	3.49927e-25	47	2.76598e-46	Ptprc,
chr6:51458210-51470710	69	7.25128e-81	31	7.18516e-24	53	2.39739e-55	Nfe2l3,Hnrnpa2b1,Cbx3,
chr11:109364104-109389104	86	1.57372e-84	31	3.24745e-15	63	8.48017e-53	Gna13,
chr1:138147860-138160360	61	7.02567e-68	31	7.18516e-24	48	8.98046e-48	Ptprc,
chr19:34312328-34324828	54	6.91889e-57	30	1.42925e-22	32	3.49927e-25	Fas,MALAT1,
chr19:32777117-32789617	52	8.15312e-54	29	2.75129e-21	42	5.53838e-39	Pten,MALAT1,
chr3:105756315-105781315	54	2.62321e-41	29	3.10873e-13	49	3.38408e-35	Rap1a,
chr11:79519449-79531949	47	2.76598e-46	29	2.75129e-21	39	1.00786e-34	Gm21975,Evi2b,Evi2a,Nf1,
chr8:105635113-105660113	55	1.48659e-42	29	3.10873e-13	46	1.23541e-31	Gm5914,Ctcf,
chrX:18165284-18190284	54	2.62321e-41	29	3.10873e-13	45	1.82326e-30	Kdm6a,5S_rRNA,uc_338,
chr13:43414802-43464802	45	2.84153e-18	28	3.43917e-05	41	6.7287e-15	Gm26064,Ranbp9,
chr13:83562945-83575445	71	3.54357e-84	27	9.19837e-19	59	1.05873e-64	Mef2c,
chr19:32759177-32771677	44	7.10957e-42	27	9.19837e-19	36	1.46009e-30	Pten,MALAT1,
chr10:91164556-91189556	47	8.19286e-33	27	2.59835e-11	41	6.90792e-26	Tmpo,
chr14:79515114-79527614	58	4.00818e-63	27	9.19837e-19	44	7.10957e-42	Elf1,U7,
chr13:116987443-117037443	49	8.43848e-22	27	0.000154476	42	9.98695e-16	Parp8,
chr10:111197251-111247251	36	6.4279e-11	27	0.000154476	35	3.71211e-10	Osbpl8,
chr13:83529955-83542455	64	1.06377e-72	26	1.59361e-17	54	6.91889e-57	Mef2c,
chr2:103784018-103796518	49	2.85623e-49	26	1.59361e-17	40	3.92675e-36	Caprin1,
chr19:32795353-32807853	37	6.1499e-32	26	1.59361e-17	30	1.42925e-22	Pten,MALAT1,
chr1:85599128-85611628	49	2.85623e-49	26	1.59361e-17	29	2.75129e-21	Gm16094,Sp140,Gm10552,
chr17:87980086-88030086	41	6.7287e-15	26	0.000669073	39	2.8397e-13	Msh6,Fbxo11,ZNRD1-AS1_2,
chr4:44769997-44782497	57	1.49171e-61	25	2.65868e-16	49	2.85623e-49	Zcchc7,
chrY:90798017-90810517	61	7.02567e-68	25	2.65868e-16	47	2.76598e-46	Erdr1,
chr3:60567917-60592917	58	2.43144e-46	25	1.87755e-09	54	2.62321e-41	Mbnl1,
chr17:17583974-17608974	59	1.2845e-47	25	1.87755e-09	51	1.28927e-37	Lnpep,
chr4:48256333-48268833	50	8.90256e-51	25	2.65868e-16	40	3.92675e-36	Erp44,
chr14:47275568-47325568	35	3.71211e-10	25	0.00279059	33	1.13675e-08	Wdhd1,Socs4,Mapk1ip1l,U7,
chr14:87414555-87464555	37	1.08298e-11	25	0.00279059	33	1.13675e-08	Tdrd3,U7,
chr7:34365805-34390805	40	9.08678e-25	25	1.87755e-09	34	2.73882e-18	Gm12774,Lsm14a,Gm12764,
chr18:7878037-7903037	34	2.73882e-18	25	1.87755e-09	34	2.73882e-18	Wac,
chr3:152213323-152238323	35	2.43903e-19	25	1.87755e-09	29	3.10873e-13	Fubp1,Nexn,
chr4:150558010-150608010	43	1.44782e-16	25	0.00279059	38	1.77658e-12	Gm13091,Rere,
chr5:147472146-147497146	34	2.73882e-18	25	1.87755e-09	28	2.89241e-12	Pan3,
chr13:111451605-111476605	37	1.77891e-21	25	1.87755e-09	28	2.89241e-12	Gpbp1,
chr16:24126655-24176655	40	4.42551e-14	25	0.00279059	36	6.4279e-11	NA,
chr1:179744882-179794882	34	2.08419e-09	25	0.00279059	33	1.13675e-08	Ahctf1,Gm1305,
chr10:98910422-98960422	35	3.71211e-10	25	0.00279059	32	6.01766e-08	Atp2b1,
chr14:101671676-101684176	41	1.49259e-37	25	2.65868e-16	34	7.57472e-28	Uchl3,
chr14:14689988-14739988	33	1.13675e-08	24	0.0111914	31	3.08906e-07	Slc4a7,U7,
chr11:11683011-11695511	55	1.96049e-58	24	4.26495e-15	43	2.00727e-40	Gm12000,Ikzf1,Gm11999,
chr1:171917620-171930120	61	7.02567e-68	24	4.26495e-15	36	1.46009e-30	Slamf6,
chr3:51415342-51440342	49	3.38408e-35	24	1.50595e-08	45	1.82326e-30	Naa15,
chr16:52127379-52152379	46	1.23541e-31	24	1.50595e-08	42	5.12648e-27	Cblb,
chr2:165994681-166019681	45	1.82326e-30	24	1.50595e-08	41	6.90792e-26	Ncoa3,
chr3:135446612-135471612	46	1.23541e-31	24	1.50595e-08	41	6.90792e-26	Ube2d3,
chr16:76348012-76373012	42	5.12648e-27	24	1.50595e-08	40	9.08678e-25	Nrip1,
chr1:125426299-125438799	36	1.46009e-30	24	4.26495e-15	31	7.18516e-24	Actr3,
chr2:6702948-6715448	40	3.92675e-36	24	4.26495e-15	30	1.42925e-22	Celf2,
chr1:85082787-85107787	50	2.10956e-36	24	1.50595e-08	38	1.45912e-22	Gm10553,A530040E14Rik,A530032D15Rik,C130026I21Rik,
chr16:22239557-22264557	35	2.43903e-19	24	1.50595e-08	35	2.43903e-19	Tra2b,
chr12:8673770-8698770	41	6.90792e-26	24	1.50595e-08	34	2.73882e-18	Pum2,
chr17:10281463-10306463	36	2.11172e-20	24	1.50595e-08	34	2.73882e-18	Qk,
chr13:85266918-85291918	36	2.11172e-20	24	1.50595e-08	33	2.98759e-17	Rasa1,
chr11:61634159-61659159	31	3.24745e-15	24	1.50595e-08	27	2.59835e-11	Grap,
chr2:60079618-60129618	38	1.77658e-12	24	0.0111914	34	2.08419e-09	Gm13570,Gm13620,Baz2b,
chr5:73179866-73229866	36	6.4279e-11	24	0.0111914	33	1.13675e-08	Gm17207,Fryl,
chr5:146245965-146295965	27	0.000154476	24	0.0111914	27	0.000154476	Gm15739,Cdk8,
chr1:138164249-138176749	57	1.49171e-61	23	6.56802e-14	50	8.90256e-51	Ptprc,
chr11:98469405-98481905	63	4.36855e-71	23	6.56802e-14	42	5.53838e-39	Gm25106,Ikzf3,
chr18:65447586-65460086	60	2.74996e-66	23	6.56802e-14	40	3.92675e-36	Malt1,
chr11:11749080-11761580	44	7.10957e-42	23	6.56802e-14	36	1.46009e-30	Ikzf1,
chr6:129229678-129242178	38	2.52218e-33	23	6.56802e-14	32	3.49927e-25	2310001H17Rik,
chr11:44743772-44768772	46	1.23541e-31	23	1.15958e-07	40	9.08678e-25	Ebf1,
chr2:117165168-117177668	37	6.1499e-32	23	6.56802e-14	31	7.18516e-24	Spred1,
chr1:178316262-178328762	41	1.49259e-37	23	6.56802e-14	30	1.42925e-22	B230369F24Rik,Cox20,Gm16586,Hnrnpu,
chr7:73527242-73539742	35	3.3728e-29	23	6.56802e-14	30	1.42925e-22	Chd2,SNORA7,
chr3:138526213-138551213	37	1.77891e-21	23	1.15958e-07	37	1.77891e-21	Mir1956,Eif4e,
chr3:60495591-60520591	39	1.16614e-23	23	1.15958e-07	35	2.43903e-19	Mbnl1,
chr18:61557691-61582691	36	2.11172e-20	23	1.15958e-07	35	2.43903e-19	Csnk1a1,
chr4:34549746-34574746	37	1.77891e-21	23	1.15958e-07	34	2.73882e-18	Akirin2,Orc3,
chr6:117910478-117922978	27	9.19837e-19	23	6.56802e-14	25	2.65868e-16	Hnrnpf,
chr1:80294550-80319550	33	2.98759e-17	23	1.15958e-07	32	3.16311e-16	Cul3,
chr6:108818113-108843113	33	2.98759e-17	23	1.15958e-07	32	3.16311e-16	Edem1,Arl8b,
chr10:54001794-54026794	35	2.43903e-19	23	1.15958e-07	31	3.24745e-15	Man1a,
chr1:87634660-87659660	38	1.45912e-22	23	1.15958e-07	30	3.22986e-14	Inpp5d,
chr5:20929999-20954999	31	3.24745e-15	23	1.15958e-07	28	2.89241e-12	Rsbn1l,
chr11:77363110-77388110	34	2.73882e-18	23	1.15958e-07	26	2.25082e-10	Ssh2,
chr3:52291066-52341066	37	1.08298e-11	23	0.0430869	35	3.71211e-10	Foxo1,
chr1:80611382-80661382	32	6.01766e-08	23	0.0430869	32	6.01766e-08	Dock10,
chr2:48929564-48979564	32	6.01766e-08	23	0.0430869	32	6.01766e-08	Orc4,Mbd5,
chr13:17701045-17751045	32	6.01766e-08	23	0.0430869	32	6.01766e-08	Mir466i,Cdk13,
chr1:84781281-84831281	31	3.08906e-07	23	0.0430869	31	3.08906e-07	Trip12,
chr9:116114466-116164466	33	1.13675e-08	23	0.0430869	31	3.08906e-07	Tgfbr2,pRNA,
chr18:53887741-53937741	32	6.01766e-08	23	0.0430869	30	1.53616e-06	Csnk1g3,
chr3:100657086-100707086	31	3.08906e-07	23	0.0430869	29	7.39277e-06	Gm12485,Man1a2,
chr14:121892580-121917580	37	1.77891e-21	23	1.15958e-07	35	2.43903e-19	Gpr18,Ubac2,
chr4:6977199-6989699	54	6.91889e-57	22	9.69329e-13	47	2.76598e-46	Tox,
chr12:32954709-32967209	48	8.98046e-48	22	9.69329e-13	42	5.53838e-39	Sypl,
chr11:23734805-23747305	56	5.45592e-60	22	9.69329e-13	31	7.18516e-24	Gm20645,Rel,
chr11:55474751-55487251	38	2.52218e-33	22	9.69329e-13	30	1.42925e-22	Gm22884,Gm12238,G3bp1,
chr9:82953156-82978156	41	6.90792e-26	22	8.55673e-07	36	2.11172e-20	Phip,pRNA,
chr18:39441570-39454070	38	2.52218e-33	22	9.69329e-13	28	5.11969e-20	Nr3c1,
chr13:85222383-85247383	39	1.16614e-23	22	8.55673e-07	35	2.43903e-19	Rasa1,Ccnh,
chr9:82922616-82947616	35	2.43903e-19	22	8.55673e-07	34	2.73882e-18	Phip,pRNA,
chr3:107030979-107055979	38	1.45912e-22	22	8.55673e-07	33	2.98759e-17	Kcna3,AI504432,Gm27008,
chr2:6350564-6363064	28	5.11969e-20	22	9.69329e-13	25	2.65868e-16	Usp6nl,
chr8:66404245-66416745	29	2.75129e-21	22	9.69329e-13	25	2.65868e-16	March1,
chr9:88472180-88484680	28	5.11969e-20	22	9.69329e-13	25	2.65868e-16	Syncrip,pRNA,
chr10:95517075-95542075	35	2.43903e-19	22	8.55673e-07	32	3.16311e-16	Ube2n,
chr7:101193677-101218677	33	2.98759e-17	22	8.55673e-07	30	3.22986e-14	Fchsd2,SNORA7,
chr3:83988070-84000570	27	9.19837e-19	22	9.69329e-13	23	6.56802e-14	D930015E06Rik,
chr7:90138159-90150659	23	6.56802e-14	22	9.69329e-13	23	6.56802e-14	Picalm,SNORA7,
chr18:50052863-50065363	29	2.75129e-21	22	9.69329e-13	21	1.36837e-11	C030005K06Rik,Tnfaip8,
chr8:46736007-46761007	30	3.22986e-14	22	8.55673e-07	27	2.59835e-11	Gm16675,Irf2,
chr19:11242449-11267449	30	3.22986e-14	22	8.55673e-07	27	2.59835e-11	Ms4a1,4930526L06Rik,MALAT1,
chr1:64530170-64555170	28	2.89241e-12	22	8.55673e-07	26	2.25082e-10	Creb1,
chr9:108319848-108344848	26	2.25082e-10	22	8.55673e-07	26	2.25082e-10	Gpx1,Rhoa,pRNA,
chr16:33379628-33404628	27	2.59835e-11	22	8.55673e-07	26	2.25082e-10	1700007L15Rik,Zfp148,
chr9:80072502-80097502	25	1.87755e-09	22	8.55673e-07	22	8.55673e-07	Gm20648,Senp6,pRNA,
chr15:102398510-102423510	29	3.10873e-13	22	8.55673e-07	22	8.55673e-07	Sp1,
chr7:75666492-75691492	26	2.25082e-10	22	8.55673e-07	21	6.03962e-06	Gm25282,Akap13,SNORA7,
chr11:115695089-115720089	26	2.25082e-10	22	8.55673e-07	21	6.03962e-06	Grb2,
chr13:83595826-83608326	55	1.96049e-58	21	1.36837e-11	46	8.34172e-45	Mef2c,
chr7:75700161-75725161	51	1.28927e-37	21	6.03962e-06	46	1.23541e-31	Akap13,SNORA7,
chr17:29035596-29048096	38	2.52218e-33	21	1.36837e-11	36	1.46009e-30	Srsf3,mmu-mir-6967,
chr6:67266167-67278667	36	1.46009e-30	21	1.36837e-11	34	7.57472e-28	Serbp1,
chr4:6943468-6955968	35	3.3728e-29	21	1.36837e-11	33	1.65255e-26	Tox,
chr18:39471825-39484325	34	7.57472e-28	21	1.36837e-11	32	3.49927e-25	Nr3c1,
chr17:88038612-88051112	34	7.57472e-28	21	1.36837e-11	29	2.75129e-21	Fbxo11,ZNRD1-AS1_2,
chr16:43494778-43507278	30	1.42925e-22	21	1.36837e-11	27	9.19837e-19	Zbtb20,
chr1:36868177-36893177	37	1.77891e-21	21	6.03962e-06	34	2.73882e-18	Tmem131,
chr5:99964589-99977089	28	5.11969e-20	21	1.36837e-11	26	1.59361e-17	Hnrnpd,
chr1:95654130-95666630	31	7.18516e-24	21	1.36837e-11	25	2.65868e-16	St8sia4,
chr9:7862450-7874950	29	2.75129e-21	21	1.36837e-11	25	2.65868e-16	Birc3,pRNA,
chr10:93159346-93171846	25	2.65868e-16	21	1.36837e-11	23	6.56802e-14	Mir1931,Cdk17,
chr5:96128647-96153647	30	3.22986e-14	21	6.03962e-06	28	2.89241e-12	Cnot6l,
chr11:17167469-17192469	31	3.24745e-15	21	6.03962e-06	28	2.89241e-12	Wdr92,Ppp3r1,
chr3:81922703-81935203	28	5.11969e-20	21	1.36837e-11	21	1.36837e-11	Gm9989,Ctso,
chr2:6645932-6670932	28	2.89241e-12	21	6.03962e-06	27	2.59835e-11	Celf2,
chr3:84810560-84835560	27	2.59835e-11	21	6.03962e-06	27	2.59835e-11	Arfip1,Fbxw7,
chr3:136738686-136763686	33	2.98759e-17	21	6.03962e-06	27	2.59835e-11	Ppp3ca,
chr11:5079561-5104561	27	2.59835e-11	21	6.03962e-06	26	2.25082e-10	Rhbdd3,Ewsr1,
chr16:23094492-23119492	27	2.59835e-11	21	6.03962e-06	26	2.25082e-10	Eif4a2,Snord2,Gm24201,Snora81,Gm26447,Gm24616,Rfc4,
chr19:3517944-3542944	31	3.24745e-15	21	6.03962e-06	26	2.25082e-10	Ppp6r3,
chr19:32689949-32714949	31	3.24745e-15	21	6.03962e-06	26	2.25082e-10	Atad1,MALAT1,
chr15:80797858-80822858	29	3.10873e-13	21	6.03962e-06	25	1.87755e-09	Tnrc6b,
chr12:8720749-8745749	25	1.87755e-09	21	6.03962e-06	24	1.50595e-08	Pum2,
chr3:103763583-103788583	31	3.24745e-15	21	6.03962e-06	23	1.15958e-07	Hipk1,Gm15886,
chr15:25381186-25393686	45	2.46219e-43	20	1.84387e-10	37	6.1499e-32	Basp1,PVT1_3,
chr14:56721559-56746559	27	2.59835e-11	20	4.06919e-05	26	2.25082e-10	C030013D06Rik,Pspc1,U7,
chr4:44903491-44928491	48	5.32005e-34	20	4.06919e-05	44	2.63233e-29	Zcchc7,
chr7:73547523-73560023	42	5.53838e-39	20	1.84387e-10	33	1.65255e-26	RP23-32A8.1,SNORA7,
chr1:165924195-165936695	34	7.57472e-28	20	1.84387e-10	32	3.49927e-25	Pou2f1,
chr4:48236266-48248766	34	7.57472e-28	20	1.84387e-10	32	3.49927e-25	Erp44,
chr1:24677911-24690411	38	2.52218e-33	20	1.84387e-10	30	1.42925e-22	Lmbrd1,
chr4:6919996-6932496	36	1.46009e-30	20	1.84387e-10	29	2.75129e-21	Tox,
chr11:21090057-21102557	29	2.75129e-21	20	1.84387e-10	27	9.19837e-19	2610024D14Rik,Peli1,
chr1:88275771-88288271	40	3.92675e-36	20	1.84387e-10	26	1.59361e-17	Hjurp,Trpm8,
chr9:75093168-75105668	27	9.19837e-19	20	1.84387e-10	25	2.65868e-16	Gm9719,Myo5a,pRNA,
chr16:27386526-27399026	32	3.49927e-25	20	1.84387e-10	24	4.26495e-15	Ccdc50,
chr16:43454839-43467339	27	9.19837e-19	20	1.84387e-10	24	4.26495e-15	Zbtb20,
chr2:44914717-44927217	28	5.11969e-20	20	1.84387e-10	23	6.56802e-14	Gtdc1,
chr11:11720606-11733106	36	1.46009e-30	20	1.84387e-10	23	6.56802e-14	Ikzf1,
chr4:120791456-120816456	36	2.11172e-20	20	4.06919e-05	29	3.10873e-13	Nfyc,
chr17:83385064-83410064	29	3.10873e-13	20	4.06919e-05	29	3.10873e-13	Eml4,ZNRD1-AS1_2,
chr4:109098948-109123948	28	2.89241e-12	20	4.06919e-05	27	2.59835e-11	Osbpl9,ZNFX1-AS1_2,
chr9:82867151-82892151	29	3.10873e-13	20	4.06919e-05	27	2.59835e-11	Phip,pRNA,
chr9:90093995-90118995	29	3.10873e-13	20	4.06919e-05	27	2.59835e-11	Gm6223,Morf4l1,Gm26882,pRNA,
chr11:104417202-104442202	31	3.24745e-15	20	4.06919e-05	27	2.59835e-11	Kansl1,
chr3:142849285-142874285	27	2.59835e-11	20	4.06919e-05	26	2.25082e-10	Pkn2,
chr5:96968496-96993496	28	2.89241e-12	20	4.06919e-05	26	2.25082e-10	NA,
chr8:60968178-60993178	28	2.89241e-12	20	4.06919e-05	26	2.25082e-10	B230317F23Rik,Clcn3,
chr3:51250545-51275545	27	2.59835e-11	20	4.06919e-05	25	1.87755e-09	Elf2,Ccrn4l,
chr16:49796634-49821634	27	2.59835e-11	20	4.06919e-05	25	1.87755e-09	Gm16619,Gm15518,
chr4:130712839-130737839	24	1.50595e-08	20	4.06919e-05	23	1.15958e-07	Pum1,
chr6:38549538-38574538	27	2.59835e-11	20	4.06919e-05	23	1.15958e-07	Luc7l2,Gm26699,
chr12:101050471-101075471	26	2.25082e-10	20	4.06919e-05	22	8.55673e-07	Smek1,Metazoa_SRP,
chr4:132198548-132223548	21	6.03962e-06	20	4.06919e-05	19	0.000261106	Rps15a-ps4,Ythdf2,Gmeb1,
chr14:61632378-61644878	24	4.26495e-15	19	2.3663e-09	23	6.56802e-14	DLEU2_5,Dleu2,U7,
chr4:6898214-6910714	32	3.49927e-25	19	2.3663e-09	31	7.18516e-24	Tox,
chr1:74237751-74250251	35	3.3728e-29	19	2.3663e-09	30	1.42925e-22	Arpc2,
chr12:101970303-101982803	31	7.18516e-24	19	2.3663e-09	28	5.11969e-20	Cpsf2,Metazoa_SRP,
chr15:25397191-25409691	35	3.3728e-29	19	2.3663e-09	28	5.11969e-20	Basp1,PVT1_3,
chr7:110220586-110245586	40	9.08678e-25	19	0.000261106	35	2.43903e-19	Swap70,SNORA7,
chr18:69586400-69611400	35	2.43903e-19	19	0.000261106	34	2.73882e-18	Tcf4,
chr4:44880252-44892752	30	1.42925e-22	19	2.3663e-09	26	1.59361e-17	Zcchc7,
chr16:19146396-19158896	31	7.18516e-24	19	2.3663e-09	26	1.59361e-17	NA,
chr4:74307287-74332287	35	2.43903e-19	19	0.000261106	33	2.98759e-17	Kdm4c,SNORA43,
chr11:20550412-20562912	30	1.42925e-22	19	2.3663e-09	25	2.65868e-16	Sertad2,
chr4:127021056-127046056	31	3.24745e-15	19	0.000261106	30	3.22986e-14	Sfpq,Gm12940,
chr10:14033625-14058625	32	3.16311e-16	19	0.000261106	30	3.22986e-14	Hivep2,
chr13:75709969-75734969	31	3.24745e-15	19	0.000261106	30	3.22986e-14	Ell2,
chr11:30186313-30198813	25	2.65868e-16	19	2.3663e-09	23	6.56802e-14	Sptbn1,
chr11:88043755-88056255	26	1.59361e-17	19	2.3663e-09	23	6.56802e-14	2010015M23Rik,Gm11508,Srsf1,U3,
chr1:131909857-131934857	30	3.22986e-14	19	0.000261106	29	3.10873e-13	Nucks1,
chr11:23254549-23279549	33	2.98759e-17	19	0.000261106	29	3.10873e-13	Xpo1,
chr18:70522221-70534721	26	1.59361e-17	19	2.3663e-09	22	9.69329e-13	Poli,
chr5:23414535-23439535	29	3.10873e-13	19	0.000261106	28	2.89241e-12	5031425E22Rik,Kmt2e,
chr7:118221263-118246263	30	3.22986e-14	19	0.000261106	28	2.89241e-12	4930583K01Rik,Smg1,SNORA7,
chr4:6444003-6456503	25	2.65868e-16	19	2.3663e-09	21	1.36837e-11	Gm10056,Nsmaf,
chr4:46575376-46587876	26	1.59361e-17	19	2.3663e-09	21	1.36837e-11	Coro2a,
chr6:127447535-127460035	27	9.19837e-19	19	2.3663e-09	21	1.36837e-11	Parp11,
chr8:106056950-106081950	28	2.89241e-12	19	0.000261106	27	2.59835e-11	Gm26112,Nfatc3,
chr13:42050169-42062669	24	4.26495e-15	19	2.3663e-09	20	1.84387e-10	Hivep1,
chr1:52208144-52233144	30	3.22986e-14	19	0.000261106	26	2.25082e-10	Gls,
chr7:123138451-123163451	26	2.25082e-10	19	0.000261106	26	2.25082e-10	Tnrc6a,
chr2:152235656-152260656	25	1.87755e-09	19	0.000261106	25	1.87755e-09	Csnk2a1,
chr5:21022078-21047078	25	1.87755e-09	19	0.000261106	25	1.87755e-09	Ptpn12,
chr8:8667967-8692967	25	1.87755e-09	19	0.000261106	25	1.87755e-09	B930078G14Rik,mmu-mir-7654,AC138368.1,Arglu1,
chr11:44523138-44548138	28	2.89241e-12	19	0.000261106	25	1.87755e-09	Rnf145,
chr2:61591321-61603821	25	2.65868e-16	19	2.3663e-09	19	2.3663e-09	Tank,
chr15:36600545-36613045	26	1.59361e-17	19	2.3663e-09	19	2.3663e-09	Pabpc1,PVT1_3,
chr10:121452779-121477779	26	2.25082e-10	19	0.000261106	24	1.50595e-08	Rassf3,
chr5:54089865-54102365	21	1.36837e-11	19	2.3663e-09	18	2.88491e-08	Gm15820,Stim2,
chr6:15787893-15800393	21	1.36837e-11	19	2.3663e-09	18	2.88491e-08	Mdfic,
chr16:52053585-52066085	21	1.36837e-11	19	2.3663e-09	18	2.88491e-08	Cblb,
chr1:138541541-138566541	27	2.59835e-11	19	0.000261106	23	1.15958e-07	Nek7,
chr2:160671682-160696682	23	1.15958e-07	19	0.000261106	23	1.15958e-07	Top1,
chr2:170108369-170133369	23	1.15958e-07	19	0.000261106	23	1.15958e-07	Zfp217,
chr11:118196299-118221299	26	2.25082e-10	19	0.000261106	23	1.15958e-07	Gm11737,Cyth1,
chrX:109139838-109164838	27	2.59835e-11	19	0.000261106	23	1.15958e-07	Sh3bgrl,MEG3_2,5S_rRNA,uc_338,U6,
chr4:130665017-130677517	21	1.36837e-11	19	2.3663e-09	17	3.33206e-07	Pum1,
chr3:16194911-16219911	23	1.15958e-07	19	0.000261106	22	8.55673e-07	Ythdf3,
chr9:115265708-115290708	24	1.50595e-08	19	0.000261106	22	8.55673e-07	Stt3b,pRNA,
chr11:3636251-3661251	23	1.15958e-07	19	0.000261106	22	8.55673e-07	Tug1,TUG1_4,TUG1_3,TUG1_2,TUG1_1,Gm26393,Morc2a,
chr12:3454803-3467303	29	2.75129e-21	19	2.3663e-09	16	3.63472e-06	Asxl2,
chr1:119802170-119827170	22	8.55673e-07	19	0.000261106	21	6.03962e-06	Gm8338,Ptpn4,
chr1:175621339-175646339	21	6.03962e-06	19	0.000261106	19	0.000261106	Fh1,Kmo,
chr11:22818341-22843341	20	4.06919e-05	19	0.000261106	17	0.00919179	Gm20456,B3gnt2,Gm12057,RP23-242C19.7,
chr14:31422651-31435151	25	2.65868e-16	18	2.88491e-08	21	1.36837e-11	Sh3bp5,U7,
chr14:62750315-62762815	28	5.11969e-20	18	2.88491e-08	26	1.59361e-17	Ints6,4931440J10Rik,U7,
chr14:75176534-75189034	26	1.59361e-17	18	2.88491e-08	24	4.26495e-15	Lcp1,U7,
chr11:44650658-44663158	39	1.00786e-34	18	2.88491e-08	30	1.42925e-22	Gm12158,Ebf1,
chr16:19004196-19016696	33	1.65255e-26	18	2.88491e-08	30	1.42925e-22	NA,
chr3:60530878-60543378	31	7.18516e-24	18	2.88491e-08	29	2.75129e-21	Mbnl1,
chr3:60473357-60485857	31	7.18516e-24	18	2.88491e-08	28	5.11969e-20	NA,
chr6:70740342-70752842	30	1.42925e-22	18	2.88491e-08	28	5.11969e-20	NA,
chr8:122933296-122945796	29	2.75129e-21	18	2.88491e-08	28	5.11969e-20	Ankrd11,Gm20388,
chr17:33670901-33683401	28	5.11969e-20	18	2.88491e-08	26	1.59361e-17	Hnrnpm,mmu-mir-6967,
chr8:123026063-123038563	33	1.65255e-26	18	2.88491e-08	25	2.65868e-16	Gm20388,
chr12:79629506-79654506	33	2.98759e-17	18	0.00159165	31	3.24745e-15	Metazoa_SRP,
chr16:20075927-20100927	32	3.16311e-16	18	0.00159165	31	3.24745e-15	Klhl24,
chr5:52177697-52190197	29	2.75129e-21	18	2.88491e-08	24	4.26495e-15	Dhx15,
chr9:96575515-96588015	29	2.75129e-21	18	2.88491e-08	24	4.26495e-15	Rasa2,pRNA,
chr1:9588065-9600565	26	1.59361e-17	18	2.88491e-08	23	6.56802e-14	2610203C22Rik,
chr2:72966240-72978740	26	1.59361e-17	18	2.88491e-08	23	6.56802e-14	Sp3,Gm11084,
chr3:69030019-69042519	26	1.59361e-17	18	2.88491e-08	23	6.56802e-14	Smc4,Trim59,
chr13:46716335-46728835	24	4.26495e-15	18	2.88491e-08	23	6.56802e-14	Nup153,
chr12:16904836-16929836	30	3.22986e-14	18	0.00159165	29	3.10873e-13	Rock2,
chr15:63946460-63971460	30	3.22986e-14	18	0.00159165	29	3.10873e-13	Fam49b,
chr1:138077526-138090026	24	4.26495e-15	18	2.88491e-08	22	9.69329e-13	Ptprc,
chr11:80063694-80076194	25	2.65868e-16	18	2.88491e-08	22	9.69329e-13	Crlf3,
chr5:3379938-3404938	29	3.10873e-13	18	0.00159165	28	2.89241e-12	Cdk6,
chr15:62166274-62191274	33	2.98759e-17	18	0.00159165	28	2.89241e-12	PVT1_5,Pvt1,
chr16:24449388-24474388	31	3.24745e-15	18	0.00159165	28	2.89241e-12	Lpp,
chr1:138098987-138111487	25	2.65868e-16	18	2.88491e-08	21	1.36837e-11	Ptprc,
chr5:67815387-67827887	25	2.65868e-16	18	2.88491e-08	21	1.36837e-11	Atp8a1,
chr7:73607540-73620040	28	5.11969e-20	18	2.88491e-08	21	1.36837e-11	SNORA7,
chr7:135705355-135717855	27	9.19837e-19	18	2.88491e-08	21	1.36837e-11	Mki67,
chr18:50010763-50023263	25	2.65868e-16	18	2.88491e-08	21	1.36837e-11	Tnfaip8,
chr2:61751982-61776982	28	2.89241e-12	18	0.00159165	27	2.59835e-11	Gm22403,Psmd14,
chr18:46500209-46525209	27	2.59835e-11	18	0.00159165	27	2.59835e-11	Fem1c,
chr9:44601862-44614362	24	4.26495e-15	18	2.88491e-08	20	1.84387e-10	Ddx6,pRNA,
chr1:176971819-176996819	31	3.24745e-15	18	0.00159165	26	2.25082e-10	Sdccag8,
chr3:138850448-138875448	28	2.89241e-12	18	0.00159165	26	2.25082e-10	Tspan5,
chr10:117817709-117842709	28	2.89241e-12	18	0.00159165	26	2.25082e-10	Rap1b,
chr4:59471870-59496870	27	2.59835e-11	18	0.00159165	25	1.87755e-09	Ptbp3,SNORA43,
chr6:128843888-128868888	26	2.25082e-10	18	0.00159165	25	1.87755e-09	Gm26656,BC035044,
chr11:34759913-34784913	26	2.25082e-10	18	0.00159165	25	1.87755e-09	Dock2,
chr11:87104832-87129832	26	2.25082e-10	18	0.00159165	25	1.87755e-09	Mir301,Gm11491,Prr11,Ska2,Trim37,
chr1:127773584-127798584	29	3.10873e-13	18	0.00159165	24	1.50595e-08	Ccnt2,
chr2:83645611-83670611	24	1.50595e-08	18	0.00159165	24	1.50595e-08	Zc3h15,
chr5:65645238-65670238	24	1.50595e-08	18	0.00159165	24	1.50595e-08	Gm24399,Pds5a,
chr6:119959986-119984986	25	1.87755e-09	18	0.00159165	24	1.50595e-08	Wnk1,
chr10:67048633-67073633	27	2.59835e-11	18	0.00159165	24	1.50595e-08	Reep3,
chr12:69361115-69386115	25	1.87755e-09	18	0.00159165	24	1.50595e-08	Gm9887,Arf6,Metazoa_SRP,
chr7:122971047-122983547	21	1.36837e-11	18	2.88491e-08	18	2.88491e-08	Rbbp6,
chr10:54059998-54072498	24	4.26495e-15	18	2.88491e-08	18	2.88491e-08	Man1a,
chr3:136704159-136729159	26	2.25082e-10	18	0.00159165	23	1.15958e-07	Ppp3ca,
chr3:145921458-145946458	29	3.10873e-13	18	0.00159165	23	1.15958e-07	2410004B18Rik,Bcl10,
chr13:93180355-93192855	19	2.3663e-09	18	2.88491e-08	17	3.33206e-07	Papd4,
chr15:74929711-74942211	25	2.65868e-16	18	2.88491e-08	17	3.33206e-07	NA,
chr15:98080262-98092762	25	2.65868e-16	18	2.88491e-08	17	3.33206e-07	Pfkm,Senp1,
chr8:122987247-123012247	23	1.15958e-07	18	0.00159165	22	8.55673e-07	Gm20388,
chr13:51730057-51755057	27	2.59835e-11	18	0.00159165	22	8.55673e-07	Sema4d,
chr15:97351094-97376094	26	2.25082e-10	18	0.00159165	22	8.55673e-07	Pced1b,
chr1:151341213-151366213	25	1.87755e-09	18	0.00159165	21	6.03962e-06	Gm10138,Ivns1abp,
chr10:29338592-29363592	23	1.15958e-07	18	0.00159165	21	6.03962e-06	Gm25596,Echdc1,Rnf146,
chr11:20684652-20709652	23	1.15958e-07	18	0.00159165	21	6.03962e-06	Aftph,
chr13:58191653-58216653	25	1.87755e-09	18	0.00159165	21	6.03962e-06	Ubqln1,
chr17:3121773-3146773	23	1.15958e-07	18	0.00159165	21	6.03962e-06	Scaf8,
chr4:137346022-137371022	23	1.15958e-07	18	0.00159165	20	4.06919e-05	Cdc42,
chr7:90173449-90198449	20	4.06919e-05	18	0.00159165	20	4.06919e-05	Picalm,SNORA7,
chr11:21273786-21298786	21	6.03962e-06	18	0.00159165	20	4.06919e-05	Gm12039,Gm12042,Vps54,
chr13:101695228-101720228	23	1.15958e-07	18	0.00159165	20	4.06919e-05	Pik3r1,
chr2:112267454-112292454	20	4.06919e-05	18	0.00159165	19	0.000261106	Slc12a6,Gm21985,
chr5:33821566-33846566	20	4.06919e-05	18	0.00159165	19	0.000261106	Whsc1,
chr6:99022534-99047534	19	0.000261106	18	0.00159165	19	0.000261106	Foxp1,
chr10:130315974-130340974	20	4.06919e-05	18	0.00159165	19	0.000261106	Tespa1,
chr17:44653713-44678713	20	4.06919e-05	18	0.00159165	19	0.000261106	Runx2,ZNRD1-AS1_2,
chr18:38995829-39020829	21	6.03962e-06	18	0.00159165	18	0.00159165	Arhgap26,
chr3:123500802-123513302	24	4.26495e-15	18	2.88491e-08	13	0.00322654	Snora24,Prss12,
chr16:31185588-31210588	21	6.03962e-06	18	0.00159165	17	0.00919179	Acap2,
chr14:26460995-26485995	21	6.03962e-06	17	0.00919179	20	4.06919e-05	Slmap,U7,
chr14:62704615-62729615	30	3.22986e-14	17	0.00919179	30	3.22986e-14	Ints6,U7,
chr14:67712007-67724507	27	9.19837e-19	17	3.33206e-07	21	1.36837e-11	Cdca2,Kctd9,U7,
chr14:72595579-72608079	18	2.88491e-08	17	3.33206e-07	16	3.63472e-06	Gm16549,Fndc3a,U7,
chr14:74875487-74887987	25	2.65868e-16	17	3.33206e-07	19	2.3663e-09	Lrch1,U7,
chr12:79436366-79448866	31	7.18516e-24	17	3.33206e-07	30	1.42925e-22	Rad51b,Metazoa_SRP,
chr14:79385015-79397515	20	1.84387e-10	17	3.33206e-07	19	2.3663e-09	Naa16,U7,
chr7:25106433-25131433	56	8.27417e-44	17	0.00919179	37	1.77891e-21	Pou2f2,
chr13:83639266-83651766	35	3.3728e-29	17	3.33206e-07	28	5.11969e-20	Mef2c,
chr1:171769866-171782366	31	7.18516e-24	17	3.33206e-07	27	9.19837e-19	Slamf1,
chr5:147049396-147061896	32	3.49927e-25	17	3.33206e-07	27	9.19837e-19	Lnx2,
chr11:20101675-20114175	29	2.75129e-21	17	3.33206e-07	26	1.59361e-17	Actr2,
chr1:144162436-144187436	36	2.11172e-20	17	0.00919179	33	2.98759e-17	Rgs13,
chr7:101224025-101236525	27	9.19837e-19	17	3.33206e-07	25	2.65868e-16	Fchsd2,SNORA7,
chr9:51210455-51222955	30	1.42925e-22	17	3.33206e-07	25	2.65868e-16	Pou2af1,pRNA,
chr9:120934801-120947301	28	5.11969e-20	17	3.33206e-07	25	2.65868e-16	Ctnnb1,pRNA,
chr10:108183118-108195618	27	9.19837e-19	17	3.33206e-07	25	2.65868e-16	Ppp1r12a,
chr13:83055969-83068469	28	5.11969e-20	17	3.33206e-07	25	2.65868e-16	NA,
chr11:24095024-24120024	33	2.98759e-17	17	0.00919179	31	3.24745e-15	Gm12064,Bcl11a,
chr1:52112295-52124795	28	5.11969e-20	17	3.33206e-07	24	4.26495e-15	Stat1,
chr1:85261816-85274316	33	1.65255e-26	17	3.33206e-07	24	4.26495e-15	Gm16026,C130026I21Rik,
chr17:80194608-80207108	25	2.65868e-16	17	3.33206e-07	24	4.26495e-15	Gm25706,Srsf7,ZNRD1-AS1_2,
chr1:36915939-36928439	30	1.42925e-22	17	3.33206e-07	23	6.56802e-14	Tmem131,
chr3:21982887-21995387	29	2.75129e-21	17	3.33206e-07	23	6.56802e-14	NA,
chr3:69006726-69019226	26	1.59361e-17	17	3.33206e-07	23	6.56802e-14	Mir15b,Mir16-2,Smc4,
chr11:29715268-29727768	26	1.59361e-17	17	3.33206e-07	23	6.56802e-14	Rtn4,
chr11:115624804-115637304	26	1.59361e-17	17	3.33206e-07	23	6.56802e-14	Slc25a19,Gm26613,
chr13:44796063-44808563	25	2.65868e-16	17	3.33206e-07	23	6.56802e-14	Jarid2,
chr16:19974735-19987235	23	6.56802e-14	17	3.33206e-07	23	6.56802e-14	Klhl6,
chr1:162727547-162740047	22	9.69329e-13	17	3.33206e-07	22	9.69329e-13	Prrc2c,
chr3:123169136-123181636	23	6.56802e-14	17	3.33206e-07	22	9.69329e-13	Synpo2,
chr4:130907893-130920393	37	6.1499e-32	17	3.33206e-07	22	9.69329e-13	Laptm5,
chr5:151361280-151373780	32	3.49927e-25	17	3.33206e-07	22	9.69329e-13	D730045B01Rik,1700028E10Rik,
chr11:49695703-49708203	24	4.26495e-15	17	3.33206e-07	22	9.69329e-13	Gm12192,Cnot6,
chr2:180691772-180704272	23	6.56802e-14	17	3.33206e-07	21	1.36837e-11	Gm22502,Dido1,
chr5:72803383-72815883	26	1.59361e-17	17	3.33206e-07	21	1.36837e-11	Tec,
chr10:83320551-83345551	28	2.89241e-12	17	0.00919179	27	2.59835e-11	Slc41a2,
chr2:22773159-22785659	26	1.59361e-17	17	3.33206e-07	20	1.84387e-10	Apbb1ip,
chr1:9667834-9692834	26	2.25082e-10	17	0.00919179	26	2.25082e-10	Mybl1,
chr9:32696733-32721733	27	2.59835e-11	17	0.00919179	25	1.87755e-09	RP23-93M1.3,Ets1,pRNA,
chr1:13573085-13585585	22	9.69329e-13	17	3.33206e-07	19	2.3663e-09	Tram1,
chr2:117139449-117151949	19	2.3663e-09	17	3.33206e-07	19	2.3663e-09	Spred1,
chr12:16954195-16966695	20	1.84387e-10	17	3.33206e-07	19	2.3663e-09	Rock2,
chr12:51347331-51359831	22	9.69329e-13	17	3.33206e-07	19	2.3663e-09	G2e3,
chr17:48400635-48413135	23	6.56802e-14	17	3.33206e-07	19	2.3663e-09	Nfya,Oard1,ZNRD1-AS1_2,
chr11:4825123-4850123	26	2.25082e-10	17	0.00919179	24	1.50595e-08	Nf2,
chr11:44926031-44951031	26	2.25082e-10	17	0.00919179	24	1.50595e-08	Ebf1,
chr1:85320895-85333395	27	9.19837e-19	17	3.33206e-07	18	2.88491e-08	Gm7281,Gm2619,Gm16025,
chr11:98484009-98496509	23	6.56802e-14	17	3.33206e-07	18	2.88491e-08	Ikzf3,
chr12:3429596-3442096	22	9.69329e-13	17	3.33206e-07	18	2.88491e-08	Asxl2,
chr16:16981253-16993753	20	1.84387e-10	17	3.33206e-07	18	2.88491e-08	Mapk1,
chrX:103605939-103618439	18	2.88491e-08	17	3.33206e-07	18	2.88491e-08	FTX_3,Ftx,MEG3_2,5S_rRNA,uc_338,U6,
chr1:58399192-58424192	23	1.15958e-07	17	0.00919179	23	1.15958e-07	Bzw1,Clk1,
chr3:22162758-22187758	24	1.50595e-08	17	0.00919179	23	1.15958e-07	Tbl1xr1,
chr4:55350770-55375770	23	1.15958e-07	17	0.00919179	23	1.15958e-07	Rad23b,
chr11:29198808-29223808	25	1.87755e-09	17	0.00919179	23	1.15958e-07	Smek2,Ccdc104,
chr13:102679022-102704022	23	1.15958e-07	17	0.00919179	23	1.15958e-07	Cd180,
chr16:57120611-57145611	23	1.15958e-07	17	0.00919179	23	1.15958e-07	Tomm70a,
chr6:66917587-66930087	19	2.3663e-09	17	3.33206e-07	17	3.33206e-07	Gng12,
chr11:107442211-107454711	22	9.69329e-13	17	3.33206e-07	17	3.33206e-07	Pitpnc1,
chr18:65801911-65814411	23	6.56802e-14	17	3.33206e-07	17	3.33206e-07	Sec11c,
chr5:3339594-3364594	24	1.50595e-08	17	0.00919179	22	8.55673e-07	Cdk6,
chr5:77267023-77292023	23	1.15958e-07	17	0.00919179	22	8.55673e-07	Mir5098,Rest,
chr9:100645824-100670824	22	8.55673e-07	17	0.00919179	22	8.55673e-07	Stag1,pRNA,
chr10:20313103-20338103	24	1.50595e-08	17	0.00919179	22	8.55673e-07	Bclaf1,
chr18:54896197-54908697	19	2.3663e-09	17	3.33206e-07	16	3.63472e-06	Zfp608,
chr1:156919591-156944591	23	1.15958e-07	17	0.00919179	21	6.03962e-06	Ralgps2,
chr2:60208973-60233973	21	6.03962e-06	17	0.00919179	21	6.03962e-06	March7,Baz2b,
chr6:22329002-22354002	23	1.15958e-07	17	0.00919179	21	6.03962e-06	Fam3c,
chr6:134041195-134066195	23	1.15958e-07	17	0.00919179	21	6.03962e-06	Etv6,
chr7:75633919-75658919	23	1.15958e-07	17	0.00919179	21	6.03962e-06	Akap13,SNORA7,
chr17:17516556-17541556	21	6.03962e-06	17	0.00919179	21	6.03962e-06	Lnpep,
chr19:30031492-30056492	21	6.03962e-06	17	0.00919179	21	6.03962e-06	Uhrf2,MALAT1,
chr2:164076668-164089168	19	2.3663e-09	17	3.33206e-07	15	3.73164e-05	Stk4,
chr5:8412348-8424848	19	2.3663e-09	17	3.33206e-07	15	3.73164e-05	Dbf4,Slc25a40,
chr2:22936345-22961345	21	6.03962e-06	17	0.00919179	20	4.06919e-05	Abi1,Pdss1,
chr5:20876442-20901442	20	4.06919e-05	17	0.00919179	20	4.06919e-05	Tmem60,Rsbn1l,Phtf2,
chr9:13812329-13837329	21	6.03962e-06	17	0.00919179	20	4.06919e-05	Cep57,Fam76b,pRNA,
chr11:30769860-30794860	23	1.15958e-07	17	0.00919179	20	4.06919e-05	Psme4,
chr18:76240254-76265254	21	6.03962e-06	17	0.00919179	20	4.06919e-05	Smad2,
chr19:21627666-21652666	21	6.03962e-06	17	0.00919179	20	4.06919e-05	1110059E24Rik,MALAT1,
chr1:13284795-13309795	19	0.000261106	17	0.00919179	19	0.000261106	Ncoa2,
chr3:69060695-69085695	19	0.000261106	17	0.00919179	19	0.000261106	Gm22009,Kpna4,
chr3:146498443-146523443	21	6.03962e-06	17	0.00919179	19	0.000261106	Gng5,Rpf1,Spata1,
chr4:58876704-58901704	20	4.06919e-05	17	0.00919179	19	0.000261106	AI314180,SNORA43,
chr6:48724669-48749669	21	6.03962e-06	17	0.00919179	19	0.000261106	Gm3345,Gimap5,RP24-315D19.2,Gimap1,
chr11:106738744-106763744	20	4.06919e-05	17	0.00919179	19	0.000261106	Milr1,Pecam1,
chr15:62241360-62266360	20	4.06919e-05	17	0.00919179	19	0.000261106	Pvt1,
chr15:100204974-100229974	24	1.50595e-08	17	0.00919179	19	0.000261106	Atf1,Dip2b,
chr19:8816052-8841052	21	6.03962e-06	17	0.00919179	19	0.000261106	Gng3,Ttc9c,Hnrnpul2,Bscl2,MALAT1,
chr2:75684929-75709929	19	0.000261106	17	0.00919179	18	0.00159165	Gm24996,E030042O20Rik,Nfe2l2,
chr5:90317740-90342740	18	0.00159165	17	0.00919179	18	0.00159165	Ankrd17,
chr7:110035995-110060995	18	0.00159165	17	0.00919179	18	0.00159165	Snora23,AA474408,Ipo7,SNORA7,
chr8:4306654-4331654	19	0.000261106	17	0.00919179	18	0.00159165	Elavl1,Ccl25,
chr10:117353043-117378043	19	0.000261106	17	0.00919179	18	0.00159165	Cpsf6,
chr11:86332354-86357354	20	4.06919e-05	17	0.00919179	18	0.00159165	Gm25427,Med13,
chr19:14519410-14544410	19	0.000261106	17	0.00919179	18	0.00159165	Tle4,MALAT1,
chr11:26380636-26393136	18	2.88491e-08	17	3.33206e-07	13	0.00322654	Fancl,
chr2:102850410-102875410	19	0.000261106	17	0.00919179	17	0.00919179	Cd44,
chr15:53096803-53121803	20	4.06919e-05	17	0.00919179	17	0.00919179	Ext1,PVT1_3,
chr4:154916864-154929364	24	4.26495e-15	17	3.33206e-07	12	0.0269147	Tnfrsf14,
chr19:28001067-28013567	22	9.69329e-13	17	3.33206e-07	12	0.0269147	Rfx3,MALAT1,
chr14:30249115-30261615	19	2.3663e-09	16	3.63472e-06	13	0.00322654	Cacna1d,U7,
chr14:52091020-52103520	26	1.59361e-17	16	3.63472e-06	21	1.36837e-11	Hnrnpc,U7,
chr11:44705348-44717848	41	1.49259e-37	16	3.63472e-06	34	7.57472e-28	Ebf1,
chr14:79547638-79560138	26	1.59361e-17	16	3.63472e-06	23	6.56802e-14	Elf1,U7,
chr6:15742873-15755373	27	9.19837e-19	16	3.63472e-06	26	1.59361e-17	Mdfic,
chr6:136542619-136555119	28	5.11969e-20	16	3.63472e-06	26	1.59361e-17	Atf7ip,
chr4:109658840-109671340	26	1.59361e-17	16	3.63472e-06	24	4.26495e-15	Cdkn2c,ZNFX1-AS1_2,
chr10:93299085-93311585	24	4.26495e-15	16	3.63472e-06	24	4.26495e-15	Elk3,
chr10:116556379-116568879	26	1.59361e-17	16	3.63472e-06	24	4.26495e-15	Cnot2,
chr11:43377708-43390208	24	4.26495e-15	16	3.63472e-06	23	6.56802e-14	Gm12148,
chr11:44884145-44896645	25	2.65868e-16	16	3.63472e-06	23	6.56802e-14	Ebf1,
chr17:10229814-10242314	24	4.26495e-15	16	3.63472e-06	23	6.56802e-14	Qk,
chr11:86585008-86597508	22	9.69329e-13	16	3.63472e-06	22	9.69329e-13	Vmp1,
chr11:98538717-98551217	30	1.42925e-22	16	3.63472e-06	22	9.69329e-13	Zpbp2,Ikzf3,
chr1:14298455-14310955	21	1.36837e-11	16	3.63472e-06	21	1.36837e-11	Eya1,
chr6:66894569-66907069	24	4.26495e-15	16	3.63472e-06	21	1.36837e-11	4930597O21Rik,Gng12,
chr11:80382619-80395119	22	9.69329e-13	16	3.63472e-06	21	1.36837e-11	Zfp207,
chr15:59041466-59053966	21	1.36837e-11	16	3.63472e-06	21	1.36837e-11	Mtss1,PVT1_3,
chr2:46360196-46372696	21	1.36837e-11	16	3.63472e-06	20	1.84387e-10	NA,
chr3:34026120-34038620	21	1.36837e-11	16	3.63472e-06	20	1.84387e-10	Fxr1,
chr4:109758207-109770707	21	1.36837e-11	16	3.63472e-06	20	1.84387e-10	Faf1,ZNFX1-AS1_2,
chr4:129822745-129835245	21	1.36837e-11	16	3.63472e-06	20	1.84387e-10	Ptp4a2,
chr9:72530103-72542603	22	9.69329e-13	16	3.63472e-06	20	1.84387e-10	4930509E16Rik,Rfx7,pRNA,
chr10:19005993-19018493	25	2.65868e-16	16	3.63472e-06	20	1.84387e-10	Tnfaip3,
chr13:35811266-35823766	23	6.56802e-14	16	3.63472e-06	20	1.84387e-10	Cdyl,
chr15:74916216-74928716	29	2.75129e-21	16	3.63472e-06	20	1.84387e-10	NA,
chr16:43396446-43408946	21	1.36837e-11	16	3.63472e-06	20	1.84387e-10	Zbtb20,
chr16:45223278-45235778	22	9.69329e-13	16	3.63472e-06	20	1.84387e-10	Btla,
chr1:125406691-125419191	21	1.36837e-11	16	3.63472e-06	19	2.3663e-09	Actr3,
chr4:59717686-59730186	21	1.36837e-11	16	3.63472e-06	19	2.3663e-09	E130308A19Rik,SNORA43,
chr6:100838498-100850998	21	1.36837e-11	16	3.63472e-06	19	2.3663e-09	Ppp4r2,
chr10:7814078-7826578	23	6.56802e-14	16	3.63472e-06	19	2.3663e-09	Ppil4,
chr18:60793918-60806418	33	1.65255e-26	16	3.63472e-06	19	2.3663e-09	Cd74,
chr1:161856117-161868617	18	2.88491e-08	16	3.63472e-06	18	2.88491e-08	Suco,
chr3:22068342-22080842	20	1.84387e-10	16	3.63472e-06	18	2.88491e-08	Tbl1xr1,
chr7:84678726-84691226	19	2.3663e-09	16	3.63472e-06	18	2.88491e-08	2610206C17Rik,Zfand6,SNORA7,
chr9:44511881-44524381	25	2.65868e-16	16	3.63472e-06	18	2.88491e-08	Cxcr5,pRNA,
chr9:115297107-115309607	20	1.84387e-10	16	3.63472e-06	18	2.88491e-08	Stt3b,pRNA,
chr11:75732181-75744681	21	1.36837e-11	16	3.63472e-06	18	2.88491e-08	Ywhae,
chr18:39418569-39431069	18	2.88491e-08	16	3.63472e-06	18	2.88491e-08	Nr3c1,
chr18:84292236-84304736	21	1.36837e-11	16	3.63472e-06	18	2.88491e-08	Zfp407,
chr19:32169377-32181877	20	1.84387e-10	16	3.63472e-06	18	2.88491e-08	Sgms1,MALAT1,
chr1:87854473-87866973	18	2.88491e-08	16	3.63472e-06	17	3.33206e-07	Dgkd,
chr2:167059242-167071742	17	3.33206e-07	16	3.63472e-06	17	3.33206e-07	1500012F01Rik,ZNFX1-AS1_1,Gm25878,Gm23201,Snord12,Znfx1,
chr5:108065301-108077801	21	1.36837e-11	16	3.63472e-06	17	3.33206e-07	Mtf2,
chr7:75574515-75587015	22	9.69329e-13	16	3.63472e-06	17	3.33206e-07	Akap13,SNORA7,
chr9:99568075-99580575	23	6.56802e-14	16	3.63472e-06	17	3.33206e-07	Dbr1,Armc8,pRNA,
chr11:50371579-50384079	18	2.88491e-08	16	3.63472e-06	17	3.33206e-07	Hnrnph1,
chr11:115663652-115676152	20	1.84387e-10	16	3.63472e-06	17	3.33206e-07	Grb2,
chr15:79890909-79903409	21	1.36837e-11	16	3.63472e-06	17	3.33206e-07	Apobec3,
chr16:19954586-19967086	18	2.88491e-08	16	3.63472e-06	17	3.33206e-07	Klhl6,
chr17:83354655-83367155	18	2.88491e-08	16	3.63472e-06	17	3.33206e-07	Eml4,ZNRD1-AS1_2,
chr19:21270590-21283090	18	2.88491e-08	16	3.63472e-06	17	3.33206e-07	Zfand5,MALAT1,
chr1:161837848-161850348	17	3.33206e-07	16	3.63472e-06	16	3.63472e-06	Suco,
chr1:170846223-170858723	17	3.33206e-07	16	3.63472e-06	16	3.63472e-06	Atf6,
chr10:39766159-39778659	17	3.33206e-07	16	3.63472e-06	16	3.63472e-06	Rev3l,
chr11:44611984-44624484	21	1.36837e-11	16	3.63472e-06	16	3.63472e-06	Ebf1,
chr15:34084432-34096932	17	3.33206e-07	16	3.63472e-06	16	3.63472e-06	Mtdh,PVT1_3,
chr15:51796552-51809052	19	2.3663e-09	16	3.63472e-06	16	3.63472e-06	Eif3h,PVT1_3,
chr16:43473864-43486364	18	2.88491e-08	16	3.63472e-06	16	3.63472e-06	Zbtb20,
chr18:73571119-73583619	20	1.84387e-10	16	3.63472e-06	16	3.63472e-06	Mex3c,
chr6:3335477-3347977	17	3.33206e-07	16	3.63472e-06	15	3.73164e-05	NA,
chr6:129341476-129353976	17	3.33206e-07	16	3.63472e-06	15	3.73164e-05	Clec12a,
chr12:57229944-57242444	17	3.33206e-07	16	3.63472e-06	15	3.73164e-05	Prps1l3,Mipol1,
chr6:129177948-129190448	19	2.3663e-09	16	3.63472e-06	14	0.00035917	Clec2d,AC142191.1,
chr13:20126455-20138955	20	1.84387e-10	16	3.63472e-06	14	0.00035917	Elmo1,
chr2:39214968-39227468	18	2.88491e-08	16	3.63472e-06	13	0.00322654	Gm13511,Ppp6c,
chr3:22110364-22122864	18	2.88491e-08	16	3.63472e-06	13	0.00322654	Tbl1xr1,
chr3:103960231-103972731	19	2.3663e-09	16	3.63472e-06	13	0.00322654	A130049A11Rik,Phtf1,Rsbn1,
chr14:121355076-121367576	18	2.88491e-08	16	3.63472e-06	14	0.00035917	Stk24,
chr14:10436890-10449390	17	3.33206e-07	15	3.73164e-05	16	3.63472e-06	Fhit,U7,
chr7:72267158-72279658	28	5.11969e-20	15	3.73164e-05	24	4.26495e-15	Mctp2,SNORA7,
chr17:6768457-6780957	26	1.59361e-17	15	3.73164e-05	24	4.26495e-15	Ezr,
chr10:67176681-67189181	27	9.19837e-19	15	3.73164e-05	23	6.56802e-14	Jmjd1c,
chr11:23681184-23693684	26	1.59361e-17	15	3.73164e-05	22	9.69329e-13	Pus10,
chr3:58576184-58588684	21	1.36837e-11	15	3.73164e-05	21	1.36837e-11	Selt,
chr11:33151857-33164357	22	9.69329e-13	15	3.73164e-05	21	1.36837e-11	Npm1,
chr1:53768508-53781008	22	9.69329e-13	15	3.73164e-05	20	1.84387e-10	Stk17b,
chr2:113838336-113850836	21	1.36837e-11	15	3.73164e-05	20	1.84387e-10	Arhgap11a,
chr2:114601411-114613911	24	4.26495e-15	15	3.73164e-05	20	1.84387e-10	Dph6,
chr3:58515404-58527904	24	4.26495e-15	15	3.73164e-05	20	1.84387e-10	Serp1,Eif2a,
chr4:26336875-26349375	23	6.56802e-14	15	3.73164e-05	20	1.84387e-10	Manea,
chr6:129208450-129220950	23	6.56802e-14	15	3.73164e-05	20	1.84387e-10	2310001H17Rik,
chr9:96715025-96727525	21	1.36837e-11	15	3.73164e-05	20	1.84387e-10	Zbtb38,pRNA,
chr11:22844698-22857198	22	9.69329e-13	15	3.73164e-05	20	1.84387e-10	Gm23772,B3gnt2,Gm12057,RP23-242C19.7,
chr11:50316281-50328781	20	1.84387e-10	15	3.73164e-05	20	1.84387e-10	Canx,
chr11:94309090-94321590	22	9.69329e-13	15	3.73164e-05	20	1.84387e-10	Luc7l3,U3,
chr13:6628529-6641029	22	9.69329e-13	15	3.73164e-05	20	1.84387e-10	Pfkp,
chr1:52183107-52195607	20	1.84387e-10	15	3.73164e-05	19	2.3663e-09	Gls,
chr1:54913452-54925952	21	1.36837e-11	15	3.73164e-05	19	2.3663e-09	Ankrd44,
chr3:83963106-83975606	21	1.36837e-11	15	3.73164e-05	19	2.3663e-09	D930015E06Rik,
chr3:107316901-107329401	20	1.84387e-10	15	3.73164e-05	19	2.3663e-09	Rbm15,
chr7:113514886-113527386	24	4.26495e-15	15	3.73164e-05	19	2.3663e-09	Far1,SNORA7,
chr9:82837067-82849567	21	1.36837e-11	15	3.73164e-05	19	2.3663e-09	Irak1bp1,pRNA,
chr11:54726042-54738542	23	6.56802e-14	15	3.73164e-05	19	2.3663e-09	Gm12227,Cdc42se2,
chr11:98517696-98530196	21	1.36837e-11	15	3.73164e-05	19	2.3663e-09	Ikzf3,
chr13:44767976-44780476	20	1.84387e-10	15	3.73164e-05	19	2.3663e-09	Jarid2,
chr15:51980885-51993385	23	6.56802e-14	15	3.73164e-05	19	2.3663e-09	Rad21,PVT1_3,
chr15:103234443-103246943	25	2.65868e-16	15	3.73164e-05	19	2.3663e-09	Hnrnpa1,Cbx5,
chr1:53844926-53857426	19	2.3663e-09	15	3.73164e-05	18	2.88491e-08	mmu-mir-7681,Hecw2,
chr4:121002818-121015318	21	1.36837e-11	15	3.73164e-05	18	2.88491e-08	Smap2,
chr4:135860253-135872753	20	1.84387e-10	15	3.73164e-05	18	2.88491e-08	Srsf10,Pnrc2,
chr5:72824644-72837144	22	9.69329e-13	15	3.73164e-05	18	2.88491e-08	Tec,
chr8:80714202-80726702	20	1.84387e-10	15	3.73164e-05	18	2.88491e-08	Gm25733,Smarca5,
chr10:7833737-7846237	21	1.36837e-11	15	3.73164e-05	18	2.88491e-08	Mir5104,Zc3h12d,
chr10:88384031-88396531	24	4.26495e-15	15	3.73164e-05	18	2.88491e-08	Gnptab,
chr11:30828665-30841165	18	2.88491e-08	15	3.73164e-05	18	2.88491e-08	Psme4,
chr13:3537087-3549587	22	9.69329e-13	15	3.73164e-05	18	2.88491e-08	Gdi2,
chr16:19173259-19185759	23	6.56802e-14	15	3.73164e-05	18	2.88491e-08	NA,
chr16:38115438-38127938	21	1.36837e-11	15	3.73164e-05	18	2.88491e-08	Gsk3b,
chr18:23807614-23820114	19	2.3663e-09	15	3.73164e-05	18	2.88491e-08	Gm23207,Mapre2,
chr2:75652215-75664715	22	9.69329e-13	15	3.73164e-05	17	3.33206e-07	Gm24574,Hnrnpa3,
chr3:35919396-35931896	17	3.33206e-07	15	3.73164e-05	17	3.33206e-07	Dcun1d1,
chr4:44811949-44824449	19	2.3663e-09	15	3.73164e-05	17	3.33206e-07	Zcchc7,
chr5:65882876-65895376	21	1.36837e-11	15	3.73164e-05	17	3.33206e-07	Rhoh,
chr6:113074553-113087053	21	1.36837e-11	15	3.73164e-05	17	3.33206e-07	Gt(ROSA)26Sor,Setd5,
chr8:126828044-126840544	22	9.69329e-13	15	3.73164e-05	17	3.33206e-07	NA,
chr9:37647976-37660476	18	2.88491e-08	15	3.73164e-05	17	3.33206e-07	Tbrg1,Panx3,Siae,pRNA,
chr17:50094954-50107454	17	3.33206e-07	15	3.73164e-05	17	3.33206e-07	Rftn1,ZNRD1-AS1_2,
chr19:26747959-26760459	18	2.88491e-08	15	3.73164e-05	17	3.33206e-07	Smarca2,MALAT1,
chr19:32254711-32267211	19	2.3663e-09	15	3.73164e-05	17	3.33206e-07	Sgms1,MALAT1,
chr19:34284731-34297231	20	1.84387e-10	15	3.73164e-05	17	3.33206e-07	FAS-AS1,Fas,MALAT1,
chr1:71094423-71106923	18	2.88491e-08	15	3.73164e-05	16	3.63472e-06	Bard1,
chr3:108900167-108912667	18	2.88491e-08	15	3.73164e-05	16	3.63472e-06	Prpf38b,
chr11:109403715-109416215	19	2.3663e-09	15	3.73164e-05	16	3.63472e-06	9930022D16Rik,
chr13:35783534-35796034	18	2.88491e-08	15	3.73164e-05	16	3.63472e-06	Cdyl,
chr15:25354239-25366739	19	2.3663e-09	15	3.73164e-05	16	3.63472e-06	Basp1,PVT1_3,
chr19:9929441-9941941	19	2.3663e-09	15	3.73164e-05	16	3.63472e-06	MALAT1,
chrX:96107077-96119577	19	2.3663e-09	15	3.73164e-05	16	3.63472e-06	Msn,MEG3_2,5S_rRNA,uc_338,U6,
chr2:6322073-6334573	16	3.63472e-06	15	3.73164e-05	15	3.73164e-05	Usp6nl,
chr5:108096835-108109335	17	3.33206e-07	15	3.73164e-05	15	3.73164e-05	Mtf2,Tmed5,
chr7:90443686-90456186	17	3.33206e-07	15	3.73164e-05	15	3.73164e-05	Crebzf,Tmem126a,SNORA7,
chr8:78816460-78828960	21	1.36837e-11	15	3.73164e-05	15	3.73164e-05	Lsm6,
chr8:90953390-90965890	17	3.33206e-07	15	3.73164e-05	15	3.73164e-05	Chd9,
chr9:32525348-32537848	17	3.33206e-07	15	3.73164e-05	15	3.73164e-05	Fli1,pRNA,
chr9:110533474-110545974	17	3.33206e-07	15	3.73164e-05	15	3.73164e-05	Setd2,pRNA,
chr12:72770461-72782961	15	3.73164e-05	15	3.73164e-05	15	3.73164e-05	Ppm1a,Metazoa_SRP,
chr12:80815696-80828196	18	2.88491e-08	15	3.73164e-05	15	3.73164e-05	4933426M11Rik,Metazoa_SRP,
chr13:20197169-20209669	16	3.63472e-06	15	3.73164e-05	15	3.73164e-05	Elmo1,
chr15:8663078-8675578	18	2.88491e-08	15	3.73164e-05	15	3.73164e-05	Slc1a3,
chr16:33413726-33426226	18	2.88491e-08	15	3.73164e-05	15	3.73164e-05	Zfp148,
chr16:52080909-52093409	19	2.3663e-09	15	3.73164e-05	15	3.73164e-05	Cblb,
chr19:37375092-37387592	17	3.33206e-07	15	3.73164e-05	15	3.73164e-05	Kif11,MALAT1,
chr3:122399521-122412021	17	3.33206e-07	15	3.73164e-05	14	0.00035917	NA,
chr4:11571698-11584198	17	3.33206e-07	15	3.73164e-05	14	0.00035917	Rad54b,Fsbp,
chr6:30080027-30092527	17	3.33206e-07	15	3.73164e-05	14	0.00035917	Nrf1,
chr7:128624607-128637107	16	3.63472e-06	15	3.73164e-05	14	0.00035917	Inpp5f,
chr11:107101792-107114292	19	2.3663e-09	15	3.73164e-05	14	0.00035917	Bptf,
chr4:147806998-147819498	17	3.33206e-07	15	3.73164e-05	13	0.00322654	Gm13157,Gm20707,
chr7:4645638-4658138	17	3.33206e-07	15	3.73164e-05	13	0.00322654	Ppp6r1,
chr7:123356286-123368786	16	3.63472e-06	15	3.73164e-05	13	0.00322654	Arhgap17,
chr13:85504393-85516893	19	2.3663e-09	15	3.73164e-05	13	0.00322654	NA,
chr16:42874385-42886885	17	3.33206e-07	15	3.73164e-05	13	0.00322654	4932412D23Rik,Zbtb20,
chr16:57459496-57471996	17	3.33206e-07	15	3.73164e-05	13	0.00322654	Cmss1,Filip1l,
chr18:15024481-15036981	16	3.63472e-06	15	3.73164e-05	13	0.00322654	Kctd1,
chr14:105126982-105139482	18	2.88491e-08	15	3.73164e-05	18	2.88491e-08	Rbm26,
chr14:121928122-121940622	16	3.63472e-06	15	3.73164e-05	14	0.00035917	Ubac2,
chr14:20536282-20548782	22	9.69329e-13	14	0.00035917	19	2.3663e-09	Ppp3cb,1810062O18Rik,U7,
chr14:45207819-45220319	19	2.3663e-09	14	0.00035917	16	3.63472e-06	Gm15765,Txndc16,Gpr137c,U7,
chr1:184037848-184050348	25	2.65868e-16	14	0.00035917	22	9.69329e-13	Dusp10,
chr7:16008128-16020628	26	1.59361e-17	14	0.00035917	22	9.69329e-13	NA,
chr2:126673434-126685934	20	1.84387e-10	14	0.00035917	20	1.84387e-10	Gabpb1,Gm27003,
chr10:116740183-116752683	21	1.36837e-11	14	0.00035917	20	1.84387e-10	NA,
chr11:26580969-26593469	22	9.69329e-13	14	0.00035917	20	1.84387e-10	Gm6899,Vrk2,
chr12:73905661-73918161	20	1.84387e-10	14	0.00035917	20	1.84387e-10	Hif1a,Metazoa_SRP,
chrX:18215941-18228441	21	1.36837e-11	14	0.00035917	20	1.84387e-10	Kdm6a,5S_rRNA,uc_338,
chr1:138606986-138619486	23	6.56802e-14	14	0.00035917	19	2.3663e-09	Nek7,
chr6:128880372-128892872	24	4.26495e-15	14	0.00035917	19	2.3663e-09	BC035044,Clec2i,
chr6:148211410-148223910	21	1.36837e-11	14	0.00035917	19	2.3663e-09	Gm17216,Ergic2,
chr12:9029056-9041556	21	1.36837e-11	14	0.00035917	19	2.3663e-09	Ttc32,
chr15:51839160-51851660	19	2.3663e-09	14	0.00035917	19	2.3663e-09	Eif3h,PVT1_3,
chr19:12791143-12803643	19	2.3663e-09	14	0.00035917	19	2.3663e-09	Zfp91,Lpxn,MALAT1,
chr2:3716244-3728744	20	1.84387e-10	14	0.00035917	18	2.88491e-08	Fam107b,
chr3:158024269-158036769	18	2.88491e-08	14	0.00035917	18	2.88491e-08	Srsf11,Lrrc40,
chr6:13599393-13611893	19	2.3663e-09	14	0.00035917	18	2.88491e-08	Tmem168,
chr16:8724097-8736597	23	6.56802e-14	14	0.00035917	18	2.88491e-08	Usp7,
chr18:35563633-35576133	18	2.88491e-08	14	0.00035917	18	2.88491e-08	Matr3,
chr4:3824307-3836807	20	1.84387e-10	14	0.00035917	17	3.33206e-07	Gm24016,Rps20,
chr4:101250919-101263419	17	3.33206e-07	14	0.00035917	17	3.33206e-07	Jak1,ZNFX1-AS1_2,
chr4:131872945-131885445	18	2.88491e-08	14	0.00035917	17	3.33206e-07	Srsf4,
chr5:39629714-39642214	21	1.36837e-11	14	0.00035917	17	3.33206e-07	Hs3st1,
chr9:25251129-25263629	20	1.84387e-10	14	0.00035917	17	3.33206e-07	Sept7,pRNA,
chr9:59475539-59488039	19	2.3663e-09	14	0.00035917	17	3.33206e-07	Arih1,pRNA,
chr11:86712822-86725322	18	2.88491e-08	14	0.00035917	17	3.33206e-07	Cltc,
chr12:34491256-34503756	18	2.88491e-08	14	0.00035917	17	3.33206e-07	Hdac9,
chr13:51398703-51411203	19	2.3663e-09	14	0.00035917	17	3.33206e-07	S1pr3,
chr15:97252778-97265278	19	2.3663e-09	14	0.00035917	17	3.33206e-07	Pced1b,
chr19:5794848-5807348	20	1.84387e-10	14	0.00035917	17	3.33206e-07	Gm20417,Malat1,MALAT1,
chr2:144260036-144272536	17	3.33206e-07	14	0.00035917	16	3.63472e-06	Gm11688,Gm26165,Snord17,Snx5,Mgme1,
chr3:135597710-135610210	18	2.88491e-08	14	0.00035917	16	3.63472e-06	Nfkb1,
chr6:38712194-38724694	19	2.3663e-09	14	0.00035917	16	3.63472e-06	Hipk2,
chr6:48674797-48687297	18	2.88491e-08	14	0.00035917	16	3.63472e-06	Gimap4,Gimap9,
chr8:25091996-25104496	17	3.33206e-07	14	0.00035917	16	3.63472e-06	Plekha2,
chr9:20980620-20993120	18	2.88491e-08	14	0.00035917	16	3.63472e-06	pRNA,
chr10:54038126-54050626	17	3.33206e-07	14	0.00035917	16	3.63472e-06	Man1a,
chr10:108161638-108174138	18	2.88491e-08	14	0.00035917	16	3.63472e-06	Ppp1r12a,
chr11:49081795-49094295	17	3.33206e-07	14	0.00035917	16	3.63472e-06	Gm12188,Ifi47,Olfr56,
chr12:69204440-69216940	17	3.33206e-07	14	0.00035917	16	3.63472e-06	Pole2,Metazoa_SRP,
chr12:111230228-111242728	19	2.3663e-09	14	0.00035917	16	3.63472e-06	Traf3,Metazoa_SRP,
chr13:13587836-13600336	17	3.33206e-07	14	0.00035917	16	3.63472e-06	Lyst,
chr19:57089009-57101509	16	3.63472e-06	14	0.00035917	16	3.63472e-06	Ablim1,MALAT1,
chr1:171840463-171852963	16	3.63472e-06	14	0.00035917	15	3.73164e-05	Cd84,
chr2:61729260-61741760	15	3.73164e-05	14	0.00035917	15	3.73164e-05	Psmd14,
chr2:132245580-132258080	17	3.33206e-07	14	0.00035917	15	3.73164e-05	Tmem230,AV099323,Pcna,
chr2:156144980-156157480	16	3.63472e-06	14	0.00035917	15	3.73164e-05	Romo1,Rbm39,
chr3:95817352-95829852	18	2.88491e-08	14	0.00035917	15	3.73164e-05	Rprd2,
chr3:136236197-136248697	17	3.33206e-07	14	0.00035917	15	3.73164e-05	Bank1,
chr7:59241378-59253878	15	3.73164e-05	14	0.00035917	15	3.73164e-05	Ube3a,SNORA7,
chr7:80017882-80030382	17	3.33206e-07	14	0.00035917	15	3.73164e-05	AC110903.1,Zfp710,SNORA7,
chr7:83648909-83661409	19	2.3663e-09	14	0.00035917	15	3.73164e-05	2310044K18Rik,Stard5,Il16,SNORA7,
chr7:111074661-111087161	17	3.33206e-07	14	0.00035917	15	3.73164e-05	Eif4g2,Gm23262,SNORA7,
chr8:41311896-41324396	17	3.33206e-07	14	0.00035917	15	3.73164e-05	Pcm1,
chr10:29304750-29317250	17	3.33206e-07	14	0.00035917	15	3.73164e-05	Echdc1,
chr10:63014428-63026928	15	3.73164e-05	14	0.00035917	15	3.73164e-05	Hnrnph3,Rufy2,Pbld2,
chr11:20732913-20745413	18	2.88491e-08	14	0.00035917	15	3.73164e-05	Aftph,
chr11:54754279-54766779	15	3.73164e-05	14	0.00035917	15	3.73164e-05	Cdc42se2,
chr11:88590297-88602797	18	2.88491e-08	14	0.00035917	15	3.73164e-05	Msi2,U3,
chr13:90088172-90100672	17	3.33206e-07	14	0.00035917	15	3.73164e-05	Gm24507,Tmem167,Xrcc4,
chr16:38451781-38464281	19	2.3663e-09	14	0.00035917	15	3.73164e-05	Adprh,D930030I03Rik,Cd80,
chr18:6482101-6494601	19	2.3663e-09	14	0.00035917	15	3.73164e-05	Mir1893,Epc1,
chr18:37919859-37932359	17	3.33206e-07	14	0.00035917	15	3.73164e-05	Diap1,
chr18:77773183-77785683	16	3.63472e-06	14	0.00035917	15	3.73164e-05	Atp5a1,
chr2:29670031-29682531	16	3.63472e-06	14	0.00035917	14	0.00035917	Rapgef1,
chr2:90742774-90755274	19	2.3663e-09	14	0.00035917	14	0.00035917	Rpl30-ps3,Fnbp4,
chr2:122137401-122149901	16	3.63472e-06	14	0.00035917	14	0.00035917	B2m,Patl2,
chr6:56788588-56801088	18	2.88491e-08	14	0.00035917	14	0.00035917	Kbtbd2,
chr9:108299945-108312445	17	3.33206e-07	14	0.00035917	14	0.00035917	Tcta,Amt,Rhoa,pRNA,
chr12:71863621-71876121	17	3.33206e-07	14	0.00035917	14	0.00035917	Daam1,Metazoa_SRP,
chr13:23524371-23536871	16	3.63472e-06	14	0.00035917	14	0.00035917	Hist1h4h,Hist1h2af,Hist1h3g,Gm11335,
chr15:82161347-82173847	16	3.63472e-06	14	0.00035917	14	0.00035917	Srebf2,
chr1:59684289-59696789	15	3.73164e-05	14	0.00035917	13	0.00322654	Snord70,Gm26293,Nop58,
chr2:91866640-91879140	16	3.63472e-06	14	0.00035917	13	0.00322654	Ambra1,
chr5:106881944-106894444	15	3.73164e-05	14	0.00035917	13	0.00322654	Hfm1,
chr6:25805922-25818422	15	3.73164e-05	14	0.00035917	13	0.00322654	Pot1a,
chr11:52100883-52113383	16	3.63472e-06	14	0.00035917	13	0.00322654	Ppp2ca,Gm26551,
chr11:70582533-70595033	14	0.00035917	14	0.00035917	13	0.00322654	Mink1,
chr12:75531627-75544127	14	0.00035917	14	0.00035917	13	0.00322654	Ppp2r5e,Metazoa_SRP,
chr12:118286650-118299150	16	3.63472e-06	14	0.00035917	13	0.00322654	Sp4,Metazoa_SRP,
chr1:85619420-85631920	16	3.63472e-06	14	0.00035917	12	0.0269147	Sp140,
chr9:14780859-14793359	15	3.73164e-05	14	0.00035917	12	0.0269147	Ankrd49,Mre11a,pRNA,
chr15:77834417-77846917	16	3.63472e-06	14	0.00035917	12	0.0269147	Gm22107,Myh9,
chr14:33184146-33196646	14	0.00035917	13	0.00322654	13	0.00322654	Wdfy4,U7,
chr14:59427807-59440307	15	3.73164e-05	13	0.00322654	14	0.00035917	Setdb2,U7,
chr14:66190962-66203462	15	3.73164e-05	13	0.00322654	14	0.00035917	Ptk2b,U7,
chr14:87563192-87575692	13	0.00322654	13	0.00322654	13	0.00322654	U7,
chr3:9821913-9834413	21	1.36837e-11	13	0.00322654	21	1.36837e-11	Gm24786,Pag1,
chr9:88440382-88452882	21	1.36837e-11	13	0.00322654	21	1.36837e-11	Gm20537,4932427H20Rik,Syncrip,pRNA,
chr16:24202424-24214924	22	9.69329e-13	13	0.00322654	21	1.36837e-11	NA,
chr1:165988409-166000909	19	2.3663e-09	13	0.00322654	19	2.3663e-09	Pou2f1,
chr11:46299288-46311788	20	1.84387e-10	13	0.00322654	19	2.3663e-09	Cyfip2,
chr16:24182881-24195381	19	2.3663e-09	13	0.00322654	19	2.3663e-09	NA,
chr2:132103161-132115661	19	2.3663e-09	13	0.00322654	18	2.88491e-08	Slc23a2,
chr9:96618570-96631070	19	2.3663e-09	13	0.00322654	18	2.88491e-08	Rasa2,pRNA,
chr11:44678526-44691026	19	2.3663e-09	13	0.00322654	18	2.88491e-08	Ebf1,
chr12:80111627-80124127	19	2.3663e-09	13	0.00322654	18	2.88491e-08	Zfp36l1,Gm26669,2310015A10Rik,Metazoa_SRP,
chr17:71203947-71216447	20	1.84387e-10	13	0.00322654	18	2.88491e-08	Lpin2,Gm26561,ZNRD1-AS1_2,
chr2:164123482-164135982	19	2.3663e-09	13	0.00322654	17	3.33206e-07	Gm11455,Stk4,
chr6:91109256-91121756	21	1.36837e-11	13	0.00322654	17	3.33206e-07	Nup210,
chr9:82902277-82914777	17	3.33206e-07	13	0.00322654	17	3.33206e-07	Phip,pRNA,
chr10:25429307-25441807	17	3.33206e-07	13	0.00322654	17	3.33206e-07	Epb4.1l2,
chr12:32818839-32831339	20	1.84387e-10	13	0.00322654	17	3.33206e-07	Gdap10,Nampt,
chr13:83108203-83120703	19	2.3663e-09	13	0.00322654	17	3.33206e-07	NA,
chr3:105795234-105807734	17	3.33206e-07	13	0.00322654	16	3.63472e-06	Rap1a,
chr4:8544899-8557399	16	3.63472e-06	13	0.00322654	16	3.63472e-06	Rab2a,
chr4:82141793-82154293	18	2.88491e-08	13	0.00322654	16	3.63472e-06	ZNFX1-AS1_2,
chr6:54844685-54857185	17	3.33206e-07	13	0.00322654	16	3.63472e-06	Znrf2,
chr7:110157971-110170471	17	3.33206e-07	13	0.00322654	16	3.63472e-06	SNORA7,
chr9:115480994-115493494	17	3.33206e-07	13	0.00322654	16	3.63472e-06	pRNA,
chr10:52368351-52380851	17	3.33206e-07	13	0.00322654	16	3.63472e-06	Gopc,
chr11:6462220-6474720	16	3.63472e-06	13	0.00322654	16	3.63472e-06	Gm22123,Purb,
chr11:11655225-11667725	19	2.3663e-09	13	0.00322654	16	3.63472e-06	Gm11999,
chr11:29779110-29791610	16	3.63472e-06	13	0.00322654	16	3.63472e-06	Eml6,
chr11:44827474-44839974	21	1.36837e-11	13	0.00322654	16	3.63472e-06	Ebf1,
chr15:43261218-43273718	16	3.63472e-06	13	0.00322654	16	3.63472e-06	Eif3e,PVT1_3,
chr17:34302078-34314578	16	3.63472e-06	13	0.00322654	16	3.63472e-06	Gm20513,H2-Eb1,
chr19:3563953-3576453	18	2.88491e-08	13	0.00322654	16	3.63472e-06	Ppp6r3,
chr19:16318132-16330632	18	2.88491e-08	13	0.00322654	16	3.63472e-06	Gnaq,MALAT1,
chrX:167173513-167186013	18	2.88491e-08	13	0.00322654	16	3.63472e-06	uc_338,
chr1:13323852-13336352	17	3.33206e-07	13	0.00322654	15	3.73164e-05	Gm23169,Ncoa2,
chr1:176943248-176955748	17	3.33206e-07	13	0.00322654	15	3.73164e-05	Sdccag8,
chr2:3651947-3664447	16	3.63472e-06	13	0.00322654	15	3.73164e-05	Fam107b,
chr2:3742822-3755322	16	3.63472e-06	13	0.00322654	15	3.73164e-05	Gm13185,Fam107b,
chr2:70806535-70819035	16	3.63472e-06	13	0.00322654	15	3.73164e-05	Tlk1,
chr2:163630049-163642549	16	3.63472e-06	13	0.00322654	15	3.73164e-05	Serinc3,
chr3:106720968-106733468	15	3.73164e-05	13	0.00322654	15	3.73164e-05	Lrif1,
chr5:147437482-147449982	15	3.73164e-05	13	0.00322654	15	3.73164e-05	Pan3,
chr10:41815199-41827699	16	3.63472e-06	13	0.00322654	15	3.73164e-05	Sesn1,
chr10:61439521-61452021	15	3.73164e-05	13	0.00322654	15	3.73164e-05	Eif4ebp2,
chr10:94819187-94831687	17	3.33206e-07	13	0.00322654	15	3.73164e-05	Gm24186,Plxnc1,
chr10:94911907-94924407	18	2.88491e-08	13	0.00322654	15	3.73164e-05	Plxnc1,
chr11:107375172-107387672	16	3.63472e-06	13	0.00322654	15	3.73164e-05	Gm11712,Pitpnc1,
chr12:4598724-4611224	16	3.63472e-06	13	0.00322654	15	3.73164e-05	Itsn2,
chr12:35039937-35052437	17	3.33206e-07	13	0.00322654	15	3.73164e-05	Snx13,
chr16:32925567-32938067	15	3.73164e-05	13	0.00322654	15	3.73164e-05	Lrch3,
chr16:55808940-55821440	16	3.63472e-06	13	0.00322654	15	3.73164e-05	Nfkbiz,
chr16:58703735-58716235	16	3.63472e-06	13	0.00322654	15	3.73164e-05	NA,
chr16:64762146-64774646	17	3.33206e-07	13	0.00322654	15	3.73164e-05	4930453N24Rik,
chr16:90270660-90283160	20	1.84387e-10	13	0.00322654	15	3.73164e-05	Scaf4,
chr1:6224256-6236756	14	0.00035917	13	0.00322654	14	0.00035917	Rb1cc1,
chr2:18979797-18992297	15	3.73164e-05	13	0.00322654	14	0.00035917	Pip4k2a,
chr2:117119272-117131772	14	0.00035917	13	0.00322654	14	0.00035917	Spred1,
chr2:166030774-166043274	15	3.73164e-05	13	0.00322654	14	0.00035917	Ncoa3,
chr3:58413614-58426114	15	3.73164e-05	13	0.00322654	14	0.00035917	Tsc22d2,
chr3:113629558-113642058	16	3.63472e-06	13	0.00322654	14	0.00035917	Rnpc3,
chr3:148690574-148703074	17	3.33206e-07	13	0.00322654	14	0.00035917	NA,
chr4:3719332-3731832	15	3.73164e-05	13	0.00322654	14	0.00035917	Gm11805,Lyn,
chr4:44705418-44717918	15	3.73164e-05	13	0.00322654	14	0.00035917	Pax5,
chr5:48371980-48384480	15	3.73164e-05	13	0.00322654	14	0.00035917	Pacrgl,
chr6:6567972-6580472	14	0.00035917	13	0.00322654	14	0.00035917	Shfm1,
chr6:8736154-8748654	17	3.33206e-07	13	0.00322654	14	0.00035917	Ica1,
chr6:49252733-49265233	16	3.63472e-06	13	0.00322654	14	0.00035917	Tra2a,
chr6:71270170-71282670	15	3.73164e-05	13	0.00322654	14	0.00035917	mmu-mir-8112,Krcc1,Smyd1,
chr7:128390116-128402616	15	3.73164e-05	13	0.00322654	14	0.00035917	Rgs10,
chr8:86860153-86872653	17	3.33206e-07	13	0.00322654	14	0.00035917	N4bp1,
chr9:18290713-18303213	16	3.63472e-06	13	0.00322654	14	0.00035917	Chordc1,pRNA,
chr9:110586353-110598853	14	0.00035917	13	0.00322654	14	0.00035917	Setd2,pRNA,
chr10:17771610-17784110	16	3.63472e-06	13	0.00322654	14	0.00035917	NA,
chr10:43576714-43589214	17	3.33206e-07	13	0.00322654	14	0.00035917	Cd24a,
chr10:58343965-58356465	14	0.00035917	13	0.00322654	14	0.00035917	Gm23058,Lims1,
chr10:62500007-62512507	16	3.63472e-06	13	0.00322654	14	0.00035917	Srgn,
chr11:53655722-53668222	14	0.00035917	13	0.00322654	14	0.00035917	Rad50,
chr13:17787042-17799542	14	0.00035917	13	0.00322654	14	0.00035917	Cdk13,
chr13:36213442-36225942	16	3.63472e-06	13	0.00322654	14	0.00035917	Fars2,
chr13:56124506-56137006	15	3.73164e-05	13	0.00322654	14	0.00035917	H2afy,
chr13:94965388-94977888	15	3.73164e-05	13	0.00322654	14	0.00035917	Wdr41,
chr13:102886737-102899237	14	0.00035917	13	0.00322654	14	0.00035917	Mast4,
chr15:27619991-27632491	16	3.63472e-06	13	0.00322654	14	0.00035917	Fam105b,PVT1_3,
chr15:81100524-81113024	16	3.63472e-06	13	0.00322654	14	0.00035917	Mkl1,
chr15:96307769-96320269	14	0.00035917	13	0.00322654	14	0.00035917	Arid2,
chr16:4147190-4159690	15	3.73164e-05	13	0.00322654	14	0.00035917	Crebbp,
chr16:4184599-4197099	15	3.73164e-05	13	0.00322654	14	0.00035917	Crebbp,
chr16:19052436-19064936	15	3.73164e-05	13	0.00322654	14	0.00035917	NA,
chr18:7918036-7930536	15	3.73164e-05	13	0.00322654	14	0.00035917	Wac,
chr18:67689117-67701617	15	3.73164e-05	13	0.00322654	14	0.00035917	Ptpn2,
chr19:34599202-34611702	18	2.88491e-08	13	0.00322654	14	0.00035917	Gm14446,I830012O16Rik,MALAT1,
chr1:24090412-24102912	13	0.00322654	13	0.00322654	13	0.00322654	Fam135a,
chr1:191391529-191404029	15	3.73164e-05	13	0.00322654	13	0.00322654	Ppp2r5a,
chr1:191753196-191765696	14	0.00035917	13	0.00322654	13	0.00322654	Gm22446,Lpgat1,
chr5:3881662-3894162	16	3.63472e-06	13	0.00322654	13	0.00322654	Mterf,
chr5:62705480-62717980	15	3.73164e-05	13	0.00322654	13	0.00322654	Arap2,
chr5:93194872-93207372	13	0.00322654	13	0.00322654	13	0.00322654	Gm2986,2010109A12Rik,Ccni,
chr5:147514412-147526912	15	3.73164e-05	13	0.00322654	13	0.00322654	Pan3,
chr6:52001812-52014312	13	0.00322654	13	0.00322654	13	0.00322654	Skap2,
chr6:72883531-72896031	14	0.00035917	13	0.00322654	13	0.00322654	Kcmf1,
chr7:55958249-55970749	17	3.33206e-07	13	0.00322654	13	0.00322654	Nipa2,A230056P14Rik,SNORA7,
chr9:14277773-14290273	15	3.73164e-05	13	0.00322654	13	0.00322654	Sesn3,pRNA,
chr9:62969238-62981738	14	0.00035917	13	0.00322654	13	0.00322654	Pias1,pRNA,
chr9:70303295-70315795	15	3.73164e-05	13	0.00322654	13	0.00322654	Myo1e,pRNA,
chr10:39481846-39494346	15	3.73164e-05	13	0.00322654	13	0.00322654	Fyn,
chr10:62788105-62800605	14	0.00035917	13	0.00322654	13	0.00322654	Ccar1,
chr11:6173771-6186271	15	3.73164e-05	13	0.00322654	13	0.00322654	Gm11969,Nudcd3,
chr11:58008260-58020760	16	3.63472e-06	13	0.00322654	13	0.00322654	Larp1,
chr11:85196132-85208632	15	3.73164e-05	13	0.00322654	13	0.00322654	Appbp2,
chr11:88552571-88565071	14	0.00035917	13	0.00322654	13	0.00322654	Msi2,U3,
chr12:77296504-77309004	14	0.00035917	13	0.00322654	13	0.00322654	Fut8,Metazoa_SRP,
chr16:45164893-45177393	14	0.00035917	13	0.00322654	13	0.00322654	Atg3,
chr16:56017368-56029868	13	0.00322654	13	0.00322654	13	0.00322654	Pcnp,
chr16:94600993-94613493	13	0.00322654	13	0.00322654	13	0.00322654	Dyrk1a,
chrX:18267845-18280345	13	0.00322654	13	0.00322654	13	0.00322654	Kdm6a,5S_rRNA,uc_338,
chrX:103978341-103990841	14	0.00035917	13	0.00322654	13	0.00322654	Rlim,MEG3_2,5S_rRNA,uc_338,U6,
chr1:38127855-38140355	14	0.00035917	13	0.00322654	12	0.0269147	Rev1,
chr1:46843458-46855958	14	0.00035917	13	0.00322654	12	0.0269147	Slc39a10,
chr3:104637802-104650302	13	0.00322654	13	0.00322654	12	0.0269147	Slc16a1,
chr4:57948229-57960729	14	0.00035917	13	0.00322654	12	0.0269147	Txn1,SNORA43,
chr5:122895180-122907680	14	0.00035917	13	0.00322654	12	0.0269147	Kdm2b,
chr8:85833681-85846181	13	0.00322654	13	0.00322654	12	0.0269147	Itfg1,Phkb,
chr9:32736271-32748771	15	3.73164e-05	13	0.00322654	12	0.0269147	Ets1,pRNA,
chr9:81305175-81317675	15	3.73164e-05	13	0.00322654	12	0.0269147	pRNA,
chr11:50421741-50434241	15	3.73164e-05	13	0.00322654	12	0.0269147	Rufy1,
chr15:61536361-61548861	14	0.00035917	13	0.00322654	12	0.0269147	PVT1_3,
chr15:74961748-74974248	14	0.00035917	13	0.00322654	12	0.0269147	NA,
chr14:7852732-7865232	14	0.00035917	12	0.0269147	13	0.00322654	Flnb,
chr14:16406203-16418703	12	0.0269147	12	0.0269147	12	0.0269147	Top2b,U7,
chr14:30357125-30369625	13	0.00322654	12	0.0269147	12	0.0269147	Cacna1d,U7,
chr14:46802343-46814843	15	3.73164e-05	12	0.0269147	12	0.0269147	Gmfb,U7,
chr14:47505191-47517691	15	3.73164e-05	12	0.0269147	13	0.00322654	Fbxo34,U7,
chr17:34257588-34270088	25	2.65868e-16	12	0.0269147	22	9.69329e-13	H2-Ab1,
chr2:31081964-31094464	21	1.36837e-11	12	0.0269147	19	2.3663e-09	Fnbp1,
chr6:149084629-149097129	19	2.3663e-09	12	0.0269147	19	2.3663e-09	Dennd5b,
chr9:7828256-7840756	19	2.3663e-09	12	0.0269147	19	2.3663e-09	C330006D17Rik,Birc2,pRNA,
chr6:113092508-113105008	18	2.88491e-08	12	0.0269147	18	2.88491e-08	Setd5,
chr18:50029850-50042350	18	2.88491e-08	12	0.0269147	18	2.88491e-08	Tnfaip8,
chr2:35186518-35199018	17	3.33206e-07	12	0.0269147	17	3.33206e-07	Rab14,
chr2:103761563-103774063	19	2.3663e-09	12	0.0269147	17	3.33206e-07	Caprin1,
chr3:84064586-84077086	20	1.84387e-10	12	0.0269147	17	3.33206e-07	NA,
chr5:65318664-65331164	19	2.3663e-09	12	0.0269147	17	3.33206e-07	Rfc1,
chr6:17627350-17639850	17	3.33206e-07	12	0.0269147	17	3.33206e-07	Capza2,
chr7:45383988-45396488	17	3.33206e-07	12	0.0269147	17	3.33206e-07	Gm22478,Snrnp70,
chr7:92638105-92650605	17	3.33206e-07	12	0.0269147	17	3.33206e-07	Gm26944,Pcf11,SNORA7,
chr10:24151456-24163956	20	1.84387e-10	12	0.0269147	17	3.33206e-07	Stx7,
chr11:84863337-84875837	17	3.33206e-07	12	0.0269147	17	3.33206e-07	Ggnbp2,
chr16:23290718-23303218	19	2.3663e-09	12	0.0269147	17	3.33206e-07	St6gal1,
chrX:68679828-68692328	18	2.88491e-08	12	0.0269147	17	3.33206e-07	Gm22435,Fmr1,5S_rRNA,uc_338,U6,
chr1:36822047-36834547	17	3.33206e-07	12	0.0269147	16	3.63472e-06	Tmem131,
chr2:52421774-52434274	16	3.63472e-06	12	0.0269147	16	3.63472e-06	Arl5a,A430018G15Rik,Cacnb4,
chr3:90080420-90092920	19	2.3663e-09	12	0.0269147	16	3.63472e-06	Tpm3,
chr4:11189206-11201706	16	3.63472e-06	12	0.0269147	16	3.63472e-06	Ccne2,Ints8,
chr4:121191682-121204182	17	3.33206e-07	12	0.0269147	16	3.63472e-06	Rlf,
chr5:52154189-52166689	17	3.33206e-07	12	0.0269147	16	3.63472e-06	Dhx15,
chr6:58833960-58846460	17	3.33206e-07	12	0.0269147	16	3.63472e-06	Herc3,
chr6:146203772-146216272	18	2.88491e-08	12	0.0269147	16	3.63472e-06	Itpr2,
chr10:53593579-53606079	17	3.33206e-07	12	0.0269147	16	3.63472e-06	Mcm9,Asf1a,
chr10:116507320-116519820	18	2.88491e-08	12	0.0269147	16	3.63472e-06	Cnot2,
chr12:54977965-54990465	18	2.88491e-08	12	0.0269147	16	3.63472e-06	Gm20403,Baz1a,
chr12:81749857-81762357	21	1.36837e-11	12	0.0269147	16	3.63472e-06	Map3k9,Metazoa_SRP,
chr1:80323168-80335668	16	3.63472e-06	12	0.0269147	15	3.73164e-05	Cul3,
chr1:139029454-139041954	16	3.63472e-06	12	0.0269147	15	3.73164e-05	Dennd1b,
chr1:139255770-139268270	16	3.63472e-06	12	0.0269147	15	3.73164e-05	Crb1,
chr2:92194188-92206688	15	3.73164e-05	12	0.0269147	15	3.73164e-05	Phf21a,
chr3:22126575-22139075	16	3.63472e-06	12	0.0269147	15	3.73164e-05	Tbl1xr1,
chr3:90291898-90304398	15	3.73164e-05	12	0.0269147	15	3.73164e-05	NA,
chr4:44850453-44862953	15	3.73164e-05	12	0.0269147	15	3.73164e-05	Zcchc7,
chr5:86813141-86825641	15	3.73164e-05	12	0.0269147	15	3.73164e-05	Ythdc1,
chr5:148379384-148391884	17	3.33206e-07	12	0.0269147	15	3.73164e-05	Slc7a1,
chr10:122977260-122989760	18	2.88491e-08	12	0.0269147	15	3.73164e-05	Mirlet7i,
chr11:23330902-23343402	16	3.63472e-06	12	0.0269147	15	3.73164e-05	Usp34,
chr11:23377695-23390195	16	3.63472e-06	12	0.0269147	15	3.73164e-05	Usp34,
chr13:84218304-84230804	15	3.73164e-05	12	0.0269147	15	3.73164e-05	A230107N01Rik,Tmem161b,
chr15:64211948-64224448	16	3.63472e-06	12	0.0269147	15	3.73164e-05	Asap1,
chr17:30102708-30115208	16	3.63472e-06	12	0.0269147	15	3.73164e-05	Zfand3,mmu-mir-6967,
chr17:46847981-46860481	21	1.36837e-11	12	0.0269147	15	3.73164e-05	ZNRD1-AS1_2,
chr17:50994247-51006747	16	3.63472e-06	12	0.0269147	15	3.73164e-05	Tbc1d5,ZNRD1-AS1_2,
chr19:14558927-14571427	16	3.63472e-06	12	0.0269147	15	3.73164e-05	Tle4,MALAT1,
chr1:66805699-66818199	17	3.33206e-07	12	0.0269147	14	0.00035917	Kansl1l,
chr1:118389175-118401675	15	3.73164e-05	12	0.0269147	14	0.00035917	Clasp1,
chr1:140423921-140436421	15	3.73164e-05	12	0.0269147	14	0.00035917	Kcnt2,
chr2:39005481-39017981	14	0.00035917	12	0.0269147	14	0.00035917	Wdr38,Rpl35,Arpc5l,Golga1,
chr2:45014602-45027102	16	3.63472e-06	12	0.0269147	14	0.00035917	Mir5129,Zeb2,
chr2:160647189-160659689	17	3.33206e-07	12	0.0269147	14	0.00035917	Top1,
chr3:21945694-21958194	16	3.63472e-06	12	0.0269147	14	0.00035917	NA,
chr3:40798081-40810581	15	3.73164e-05	12	0.0269147	14	0.00035917	Plk4,
chr3:103017708-103030208	15	3.73164e-05	12	0.0269147	14	0.00035917	Csde1,
chr3:116650297-116662797	14	0.00035917	12	0.0269147	14	0.00035917	Hiat1,
chr3:137952435-137964935	15	3.73164e-05	12	0.0269147	14	0.00035917	Dapp1,
chr4:109806047-109818547	14	0.00035917	12	0.0269147	14	0.00035917	Faf1,ZNFX1-AS1_2,
chr5:127610792-127623292	15	3.73164e-05	12	0.0269147	14	0.00035917	Slc15a4,
chr6:48703547-48716047	15	3.73164e-05	12	0.0269147	14	0.00035917	Gimap6,
chr6:117874873-117887373	16	3.63472e-06	12	0.0269147	14	0.00035917	NA,
chr7:125602972-125615472	15	3.73164e-05	12	0.0269147	14	0.00035917	Il21r,
chr8:122962681-122975181	15	3.73164e-05	12	0.0269147	14	0.00035917	Ankrd11,Gm20388,
chr9:70680568-70693068	14	0.00035917	12	0.0269147	14	0.00035917	Adam10,pRNA,
chr9:71477530-71490030	16	3.63472e-06	12	0.0269147	14	0.00035917	Polr2m,Gcom1,pRNA,
chr9:72045797-72058297	14	0.00035917	12	0.0269147	14	0.00035917	Tcf12,pRNA,
chr10:13975183-13987683	14	0.00035917	12	0.0269147	14	0.00035917	Gm26835,Hivep2,
chr10:43815283-43827783	16	3.63472e-06	12	0.0269147	14	0.00035917	Gm9034,
chr10:116541472-116553972	14	0.00035917	12	0.0269147	14	0.00035917	Cnot2,
chr11:4540968-4553468	15	3.73164e-05	12	0.0269147	14	0.00035917	Mtmr3,
chr11:20206504-20219004	15	3.73164e-05	12	0.0269147	14	0.00035917	Rab1,
chr11:110430184-110442684	14	0.00035917	12	0.0269147	14	0.00035917	Map2k6,
chr12:34670219-34682719	16	3.63472e-06	12	0.0269147	14	0.00035917	NA,
chr13:42099440-42111940	15	3.73164e-05	12	0.0269147	14	0.00035917	Hivep1,
chr13:48536326-48548826	15	3.73164e-05	12	0.0269147	14	0.00035917	6720427I07Rik,Gm24111,Mirlet7a-1,
chr13:62756224-62768724	17	3.33206e-07	12	0.0269147	14	0.00035917	Mir713,
chr13:112659426-112671926	15	3.73164e-05	12	0.0269147	14	0.00035917	Slc38a9,
chr17:12980773-12993273	17	3.33206e-07	12	0.0269147	14	0.00035917	Wtap,
chr17:29483266-29495766	14	0.00035917	12	0.0269147	14	0.00035917	Gm26885,Pim1,mmu-mir-6967,
chr17:50507074-50519574	15	3.73164e-05	12	0.0269147	14	0.00035917	Plcl2,ZNRD1-AS1_2,
chr19:21601316-21613816	15	3.73164e-05	12	0.0269147	14	0.00035917	1110059E24Rik,MALAT1,
chr19:25052319-25064819	14	0.00035917	12	0.0269147	14	0.00035917	Dock8,MALAT1,
chrX:96126249-96138749	15	3.73164e-05	12	0.0269147	14	0.00035917	Msn,MEG3_2,5S_rRNA,uc_338,U6,
chr1:58709107-58721607	14	0.00035917	12	0.0269147	13	0.00322654	Cflar,
chr1:153475632-153488132	16	3.63472e-06	12	0.0269147	13	0.00322654	Dhx9,
chr1:191565540-191578040	13	0.00322654	12	0.0269147	13	0.00322654	Dtl,Ints7,
chr2:20584603-20597103	13	0.00322654	12	0.0269147	13	0.00322654	Etl4,
chr3:95928330-95940830	13	0.00322654	12	0.0269147	13	0.00322654	Anp32e,
chr3:153905243-153917743	14	0.00035917	12	0.0269147	13	0.00322654	Snord45b,Gm24494,Snord45c,Rabggtb,Msh4,
chr4:10995060-11007560	14	0.00035917	12	0.0269147	13	0.00322654	Plekhf2,
chr4:102572916-102585416	17	3.33206e-07	12	0.0269147	13	0.00322654	Pde4b,ZNFX1-AS1_2,
chr4:110588069-110600569	16	3.63472e-06	12	0.0269147	13	0.00322654	Agbl4,ZNFX1-AS1_2,
chr4:134090890-134103390	15	3.73164e-05	12	0.0269147	13	0.00322654	Ubxn11,Aim1l,Cd52,
chr4:140946228-140958728	13	0.00322654	12	0.0269147	13	0.00322654	Padi2,Gm13031,
chr6:31492383-31504883	13	0.00322654	12	0.0269147	13	0.00322654	Mkln1,
chr6:66534487-66546987	16	3.63472e-06	12	0.0269147	13	0.00322654	Mad2l1,
chr6:134111461-134123961	14	0.00035917	12	0.0269147	13	0.00322654	Etv6,
chr8:79286772-79299272	14	0.00035917	12	0.0269147	13	0.00322654	Mmaa,Gm4890,
chr9:13297245-13309745	14	0.00035917	12	0.0269147	13	0.00322654	pRNA,
chr9:43094589-43107089	13	0.00322654	12	0.0269147	13	0.00322654	Arhgef12,pRNA,
chr9:70750940-70763440	16	3.63472e-06	12	0.0269147	13	0.00322654	Adam10,pRNA,
chr9:83108738-83121238	15	3.73164e-05	12	0.0269147	13	0.00322654	Hmgn3,pRNA,
chr10:23785554-23798054	18	2.88491e-08	12	0.0269147	13	0.00322654	Rps12,Snord100,Gm23130,Slc18b1,
chr11:20067284-20079784	15	3.73164e-05	12	0.0269147	13	0.00322654	Actr2,
chr11:24239454-24251954	14	0.00035917	12	0.0269147	13	0.00322654	NA,
chr11:88483128-88495628	15	3.73164e-05	12	0.0269147	13	0.00322654	Msi2,U3,
chr11:121667025-121679525	17	3.33206e-07	12	0.0269147	13	0.00322654	B3gntl1,
chr12:69971413-69983913	16	3.63472e-06	12	0.0269147	13	0.00322654	Sav1,Metazoa_SRP,
chr15:25898972-25911472	14	0.00035917	12	0.0269147	13	0.00322654	Fam134b,PVT1_3,
chr15:65864169-65876669	13	0.00322654	12	0.0269147	13	0.00322654	Oc90,Efr3a,
chr15:82881546-82894046	14	0.00035917	12	0.0269147	13	0.00322654	Tcf20,
chr17:12908920-12921420	13	0.00322654	12	0.0269147	13	0.00322654	Mrpl18,Tcp1,Gm26130,Pnldc1,
chr17:44613662-44626162	13	0.00322654	12	0.0269147	13	0.00322654	Runx2,ZNRD1-AS1_2,
chr17:47525658-47538158	14	0.00035917	12	0.0269147	13	0.00322654	Ccnd3,ZNRD1-AS1_2,
chr18:5593681-5606181	13	0.00322654	12	0.0269147	13	0.00322654	Zeb1,
chr18:39510438-39522938	16	3.63472e-06	12	0.0269147	13	0.00322654	NA,
chr19:41536828-41549328	14	0.00035917	12	0.0269147	13	0.00322654	Lcor,MALAT1,
chrX:134997321-135009821	14	0.00035917	12	0.0269147	13	0.00322654	Zmat1,5S_rRNA,uc_338,U6,
chr1:13235903-13248403	16	3.63472e-06	12	0.0269147	12	0.0269147	Ncoa2,
chr1:139422087-139434587	12	0.0269147	12	0.0269147	12	0.0269147	Zbtb41,
chr2:30416761-30429261	13	0.00322654	12	0.0269147	12	0.0269147	Ppp2r4,
chr2:37348134-37360634	14	0.00035917	12	0.0269147	12	0.0269147	Pdcl,
chr2:72284442-72296942	14	0.00035917	12	0.0269147	12	0.0269147	Zak,
chr2:72940435-72952935	12	0.0269147	12	0.0269147	12	0.0269147	Gm25960,Sp3,
chr3:65920808-65933308	17	3.33206e-07	12	0.0269147	12	0.0269147	NA,
chr3:98022227-98034727	13	0.00322654	12	0.0269147	12	0.0269147	Notch2,
chr4:106648515-106661015	13	0.00322654	12	0.0269147	12	0.0269147	Pars2,ZNFX1-AS1_2,
chr5:72759641-72772141	12	0.0269147	12	0.0269147	12	0.0269147	Tec,
chr5:90278928-90291428	13	0.00322654	12	0.0269147	12	0.0269147	Ankrd17,
chr6:31114204-31126704	14	0.00035917	12	0.0269147	12	0.0269147	NA,
chr6:120909202-120921702	16	3.63472e-06	12	0.0269147	12	0.0269147	Bid,
chr6:145121606-145134106	17	3.33206e-07	12	0.0269147	12	0.0269147	Lrmp,
chr7:92859297-92871797	14	0.00035917	12	0.0269147	12	0.0269147	4632434I11Rik,SNORA7,
chr8:57510704-57523204	13	0.00322654	12	0.0269147	12	0.0269147	Hmgb2,
chr9:44630172-44642672	13	0.00322654	12	0.0269147	12	0.0269147	Ddx6,pRNA,
chr9:44754227-44766727	12	0.0269147	12	0.0269147	12	0.0269147	Arcn1,pRNA,
chr9:80262399-80274899	13	0.00322654	12	0.0269147	12	0.0269147	RP24-300P2.1,Myo6,pRNA,
chr10:83542105-83554605	13	0.00322654	12	0.0269147	12	0.0269147	A230046K03Rik,
chr10:115312320-115324820	14	0.00035917	12	0.0269147	12	0.0269147	Rab21,
chr11:21238312-21250812	13	0.00322654	12	0.0269147	12	0.0269147	Gm23582,Vps54,
chr11:51589119-51601619	14	0.00035917	12	0.0269147	12	0.0269147	Hnrnpab,Phykpl,
chr12:36146354-36158854	12	0.0269147	12	0.0269147	12	0.0269147	Bzw2,Ankmy2,
chr13:48946353-48958853	14	0.00035917	12	0.0269147	12	0.0269147	Fam120a,
chr14:105100942-105113442	14	0.00035917	12	0.0269147	14	0.00035917	Gm17066,Rbm26,
chr14:105167144-105179644	13	0.00322654	12	0.0269147	12	0.0269147	Rbm26,
chr14:121961870-121974370	13	0.00322654	12	0.0269147	12	0.0269147	Gpr183,Ubac2,
chr15:64046550-64059050	15	3.73164e-05	12	0.0269147	12	0.0269147	Fam49b,
chr15:81388622-81401122	14	0.00035917	12	0.0269147	12	0.0269147	Xpnpep3,St13,
chr17:4997873-5010373	12	0.0269147	12	0.0269147	12	0.0269147	Arid1b,
chr19:11049564-11062064	13	0.00322654	12	0.0269147	12	0.0269147	AW112010,MALAT1,
chr19:46458460-46470960	16	3.63472e-06	12	0.0269147	12	0.0269147	Sufu,MALAT1,
chr1:102408948-102709948	10	0.022944	10	0.022944	10	0.022944	Gm23036,
chr1:168541045-168842045	10	0.022944	10	0.022944	10	0.022944	NA,
chr2:178660887-178961887	10	0.022944	10	0.022944	10	0.022944	NA,
chr4:16838333-17139333	10	0.022944	10	0.022944	10	0.022944	Gm23975,Gm11848,Gm11850,
chr4:31425655-31726655	10	0.022944	10	0.022944	10	0.022944	NA,
chr4:65772702-66073702	10	0.022944	10	0.022944	10	0.022944	Astn2,SNORA43,
chr4:90614208-90915208	10	0.022944	10	0.022944	10	0.022944	Gm12632,ZNFX1-AS1_2,
chr4:139598464-139899464	10	0.022944	10	0.022944	10	0.022944	mmu-mir-7020,Gm21969,Aldh4a1,Tas1r2,Pax7,Iffo2,
chr4:153711549-154012549	10	0.022944	10	0.022944	10	0.022944	Gm25880,Gm13115,BC039966,Dffb,Lrrc47,A430005L14Rik,Cep104,
chr8:27667409-27968409	10	0.022944	10	0.022944	10	0.022944	Gm24202,
chr8:29062081-29363081	10	0.022944	10	0.022944	10	0.022944	Unc5d,
chr9:6618714-6919714	10	0.022944	10	0.022944	10	0.022944	Gm23097,pRNA,
chr17:68551832-68852832	10	0.022944	10	0.022944	10	0.022944	Tmem200c,L3mbtl4,ZNRD1-AS1_2,
chr18:72954829-73255829	10	0.022944	10	0.022944	10	0.022944	NA,
chr18:87082004-87383004	10	0.022944	10	0.022944	10	0.022944	NA,
chrX:18446007-18747007	10	0.022944	10	0.022944	10	0.022944	4930578C19Rik,5S_rRNA,uc_338,
chrX:67634164-67935164	10	0.022944	10	0.022944	10	0.022944	Gm14687,Gm1140,Rpl7a-ps13,4933436I01Rik,Gm14692,5S_rRNA,uc_338,U6,
chrX:111908345-112209345	10	0.022944	10	0.022944	10	0.022944	Gm14900,Gm6335,Tex16,5S_rRNA,uc_338,U6,
chrX:144855396-145156396	10	0.022944	10	0.022944	10	0.022944	Mir3472,Zcchc16,5S_rRNA,uc_338,U6,
chr7:137886780-138187780	9	0.00611394	9	0.00611394	8	0.00146628	Gm25798,
chrX:72023769-72324769	9	0.00611394	9	0.00611394	8	0.00146628	Magea4,Mir224,Mir452,Gabre,5S_rRNA,uc_338,U6,
chr2:95187156-95488156	9	0.00611394	9	0.00611394	9	0.00611394	Gm13795,Gm13794,
chr2:177282246-177583246	9	0.00611394	9	0.00611394	9	0.00611394	Gm14414,Gm16363,Gm14412,Gm14418,Gm14404,Gm14403,Gm14406,Gm14420,
chr4:144396048-144697048	9	0.00611394	9	0.00611394	9	0.00611394	D530049N12Rik,Gm9944,Gm13118,Gm13121,Gm13126,Gm13127,Pramef12,1700012P22Rik,Aadacl3,9430007A20Rik,Gm13124,Gm13177,Gm436,
chr4:152741064-153042064	9	0.00611394	9	0.00611394	9	0.00611394	Gm25779,
chr6:136042428-136343428	9	0.00611394	9	0.00611394	9	0.00611394	Gm26653,Gm26105,Gm8994,Grin2b,
chr7:84940236-85241236	9	0.00611394	9	0.00611394	9	0.00611394	Vmn2r-ps64,Vmn2r-ps65,Vmn2r-ps67,Gm18358,Vmn2r-ps68,Vmn2r65,Vmn2r66,Vmn2r67,Gm20413,Vmn2r68,Vmn2r-ps66,SNORA7,
chrX:37461271-37762271	9	0.00611394	9	0.00611394	9	0.00611394	Rhox4c,Rhox2d,Gm26494,Rhox3-ps,Rhox4d,Rhox3e,Rhox4e,Rhox2f,Rhox4f,Rhox3g,Gm6269,Gm24493,Rhox2g,Gm24147,Rhox2h,Rhox2c,Rhox3c,Rhox2e,Rhox3f,Rhox4g,Rhox3h,Gm6310,5S_rRNA,uc_338,U6,
chrX:68764434-69065434	9	0.00611394	9	0.00611394	9	0.00611394	Gm14699,Gm14698,Gm6812,Gm8344,n-R5s7,Gm14702,Fmr1nb,Gm14700,5S_rRNA,uc_338,U6,
chrX:127320427-127621427	9	0.00611394	9	0.00611394	9	0.00611394	Gm22139,4921511C20Rik,Gm22636,Gm14970,5S_rRNA,uc_338,U6,
chr1:3011605-3312605	10	0.022944	9	0.00611394	10	0.022944	Gm26206,Xkr4,
chr2:169141879-169442879	10	0.022944	9	0.00611394	10	0.022944	9430093N23Rik,4930529I22Rik,Gm14250,
chr3:98431772-98732772	10	0.022944	9	0.00611394	10	0.022944	Hsd3b5,Gm12399,Zfp697,Gm4450,Hsd3b4,Gm12400,Hsd3b2,Gm10681,
chr4:142612762-142913762	10	0.022944	9	0.00611394	10	0.022944	NA,
chr5:61139357-61440357	10	0.022944	9	0.00611394	10	0.022944	NA,
chr6:100904522-101205522	10	0.022944	9	0.00611394	10	0.022944	Gm26911,Pdzrn3,
chr7:33390655-33691655	10	0.022944	9	0.00611394	10	0.022944	Gm5732,Scgb1b21,Gm12770,Gm12771,Scgb2b22-ps,Scgb1b22-ps,Scgb2b23-ps,Scgb1b23-ps,Gm12763,
chr12:105169396-105470396	10	0.022944	9	0.00611394	10	0.022944	Tcl1b5,Tcl1b3,Tcl1b4,Tcl1,D430019H16Rik,2810011L19Rik,Metazoa_SRP,
chr12:108275841-108576841	10	0.022944	9	0.00611394	10	0.022944	Gm15636,Hhipl1,4930478K11Rik,Cyp46a1,Gm16596,Eml1,Evl,Metazoa_SRP,
chr13:65511867-65812867	10	0.022944	9	0.00611394	10	0.022944	Gm10139,Gm6901,Gm26639,Gm26758,
chr13:71406140-71707140	10	0.022944	9	0.00611394	10	0.022944	NA,
chr15:29815686-30116686	10	0.022944	9	0.00611394	10	0.022944	Gm23033,Gm24554,Gm23327,Gm26163,PVT1_3,
chrX:61852206-62153206	10	0.022944	9	0.00611394	10	0.022944	Gm25412,Gm8215,Gm5390,5S_rRNA,uc_338,U6,
chrX:77985476-78286476	10	0.022944	9	0.00611394	10	0.022944	Gm14750,Gm14753,Gm16458,Gm5938,Obp1b,Gm14743,Obp1a,5S_rRNA,uc_338,U6,
chrX:115880399-116181399	10	0.022944	9	0.00611394	10	0.022944	Gm24683,5S_rRNA,uc_338,U6,
chrX:128752233-129053233	10	0.022944	9	0.00611394	10	0.022944	5S_rRNA,uc_338,U6,
chr4:153257190-153558190	8	0.00146628	8	0.00146628	8	0.00146628	Ajap1,
chr5:10861793-11162793	8	0.00146628	8	0.00146628	8	0.00146628	Gm6455,Gm8857,Gm8879,Gm8871,
chr5:126677430-126978430	8	0.00146628	8	0.00146628	8	0.00146628	NA,
chr6:131587967-131888967	8	0.00146628	8	0.00146628	8	0.00146628	Gm16571,Hmgb1l,Tas2r130,Tas2r107,Tas2r104,Tas2r105,Tas2r114,Tas2r106,
chr12:23634557-23935557	8	0.00146628	8	0.00146628	8	0.00146628	Gm10330,Gm20474,
chr12:104376960-104677960	8	0.00146628	8	0.00146628	8	0.00146628	Serpina3n,Gm24334,Gsc,Gm10000,Serpina3m,Metazoa_SRP,
chr12:113559740-113860740	8	0.00146628	8	0.00146628	8	0.00146628	Ighv2-1,Ighv5-2,Ighv2-2,Ighv5-4,Ighv2-3,Ighv5-6,Ighv2-4,Gm17309,Ighv5-9,Ighv2-5,Ighv5-12,Ighv2-6,Ighv5-9-1,Ighv2-9-1,Ighv2-6-8,Ighv2-7,Ighv5-15,Ighv5-16,Ighv5-17,Metazoa_SRP,
chr13:72454231-72755231	8	0.00146628	8	0.00146628	8	0.00146628	Rpl9-ps4,Gm20554,Irx2,
chr15:87175264-87476264	8	0.00146628	8	0.00146628	8	0.00146628	NA,
chrX:21713231-22014231	8	0.00146628	8	0.00146628	8	0.00146628	Gm25553,Gm24535,Slc6a14,5S_rRNA,uc_338,
chrX:145883796-146184796	8	0.00146628	8	0.00146628	8	0.00146628	Gm15057,Gm6447,Gm15062,Hmgb1-ps2,Gm4918,5S_rRNA,uc_338,
chr5:37491930-37792930	9	0.00611394	8	0.00146628	9	0.00611394	Cytl1,Stk32b,
chr5:111709702-112010702	9	0.00611394	8	0.00146628	9	0.00611394	Gm26897,Gm16019,E130006D01Rik,
chr7:6392079-6693079	9	0.00611394	8	0.00146628	9	0.00611394	Gm16306,Gm16307,Olfr1344,Olfr1336,Olfr1346,Olfr5,Olfr1348,n-R5s150,Olfr1349,Olfr1350,Zfp28,Olfr1347,Smim17,Gm20715,Zim1,
chr7:11445580-11746580	9	0.00611394	8	0.00146628	9	0.00611394	Vmn1r-ps53,Vmn1r72,
chr7:18463740-18764740	9	0.00611394	8	0.00146628	9	0.00611394	Gm26062,Psg21,Gm24464,Psg25,Psg27,Psg20,Psg22,Psg26,Psg23,
chr7:25827087-26128087	9	0.00611394	8	0.00146628	9	0.00611394	Gm4613,Gm24865,Gm23921,Gm6434,Gm8946,Cyp2b10,Cyp2b13,
chr8:73359336-73660336	9	0.00611394	8	0.00146628	9	0.00611394	Gm23255,
chr8:104787157-105088157	9	0.00611394	8	0.00146628	9	0.00611394	4932416K20Rik,Ces2b,Matr3-ps2,Ces2c,Ces2e,Ces2g,Ces2d-ps,Ces2f,Ces2h,Ces3a,Ces3b,
chr9:19244644-19545644	9	0.00611394	8	0.00146628	9	0.00611394	Olfr843,Olfr844,Olfr845,Olfr846,Olfr847,Gm23048,Olfr849,Olfr850,Olfr853,Olfr851,pRNA,
chr15:74380395-74681395	9	0.00611394	8	0.00146628	9	0.00611394	Gm26117,Arc,Mroh4,Bai1,
chr16:90398791-90699791	9	0.00611394	8	0.00146628	9	0.00611394	Gm23406,1110008E08Rik,Hunk,
chr17:48765217-49066217	9	0.00611394	8	0.00146628	9	0.00611394	Lrfn2,ZNRD1-AS1_2,
chr17:93713196-94014196	9	0.00611394	8	0.00146628	9	0.00611394	ZNRD1-AS1_2,
chrX:16005195-16306195	9	0.00611394	8	0.00146628	9	0.00611394	Gm14520,5S_rRNA,uc_338,
chrX:24339190-24640190	9	0.00611394	8	0.00146628	9	0.00611394	Gm6956,Gm22930,AL672071.1,AL672071.2,RP23-29K3.1,Gm5934,Gm4297,5S_rRNA,uc_338,
chrX:55993062-56294062	9	0.00611394	8	0.00146628	9	0.00611394	Gm22103,Gm14639,Gm14627,Gm14638,3830403N18Rik,Gm773,5S_rRNA,uc_338,U6,
chr1:113159659-113460659	10	0.022944	8	0.00146628	10	0.022944	NA,
chr3:73585125-73886125	10	0.022944	8	0.00146628	10	0.022944	Bche,
chr5:112546725-112847725	10	0.022944	8	0.00146628	10	0.022944	Gm27004,1700034G24Rik,1700095B10Rik,Sez6l,Myo18b,
chr7:36320352-36621352	10	0.022944	8	0.00146628	10	0.022944	Gm25247,
chr7:40820106-41121106	10	0.022944	8	0.00146628	10	0.022944	Gm25784,Vstm2b,4930433I11Rik,Gm4884,
chr7:75897535-76198535	10	0.022944	8	0.00146628	10	0.022944	SNORA7,
chr9:46543517-46844517	10	0.022944	8	0.00146628	10	0.022944	Gm22659,Gm22805,pRNA,
chr12:47248944-47549944	10	0.022944	8	0.00146628	10	0.022944	NA,
chr13:87951874-88252874	10	0.022944	8	0.00146628	10	0.022944	Gm27044,
chr15:73905654-74206654	10	0.022944	8	0.00146628	10	0.022944	Gm7935,Gm15387,
chr19:7642273-7943273	10	0.022944	8	0.00146628	10	0.022944	Gm16437,Gm15967,Gm15968,Slc22a19,Slc22a26,Slc22a27,MALAT1,
chr19:13063147-13364147	10	0.022944	8	0.00146628	10	0.022944	Olfr1454,Olfr1456-ps1,Olfr1457,Olfr1458,Olfr1459,Olfr1461,Olfr1462,Olfr1463,Gm22443,Olfr1465,Olfr1466,MALAT1,
chrX:5088394-5389394	10	0.022944	8	0.00146628	10	0.022944	Gm14370,Gm14367,Gm9428,Gm5924,Gm14365,
chrX:8298990-8599990	10	0.022944	8	0.00146628	10	0.022944	Ssxb10,Ssxb2,Ssxb6,Ssxb9,Ssxb1,Ssxb3,Gm14459,
chrX:13903764-14204764	10	0.022944	8	0.00146628	10	0.022944	Gm5381,Gm25552,5S_rRNA,uc_338,
chrX:14331861-14632861	10	0.022944	8	0.00146628	10	0.022944	5S_rRNA,uc_338,
chrX:23935519-24236519	10	0.022944	8	0.00146628	10	0.022944	Gm4985,Gm25299,5S_rRNA,uc_338,
chrX:67285112-67586112	10	0.022944	8	0.00146628	10	0.022944	1700036O09Rik,Gm14689,5S_rRNA,uc_338,U6,
chrX:102688084-102989084	10	0.022944	8	0.00146628	10	0.022944	Gm9112,Gm9115,Gm14839,Gm4234,Gm9119,Gm5166,Gm25358,Gm9126,Gm16511,Gm24509,Dmrtc1c2,Gm26152,1700031F05Rik,Gm9133,1700011M02Rik,Gm14841,Dmrtc1b,Dmrtc1c1,Dmrtc1a,MEG3_2,5S_rRNA,uc_338,U6,
chrX:158479625-158780625	10	0.022944	8	0.00146628	10	0.022944	Gm15168,5S_rRNA,uc_338,
chr14:5920922-6221922	7	0.000312578	7	0.000312578	7	0.000312578	Gm17048,Gm3453,Gm3261,Gm17045,Gm6337,Gm3275,Gm3476,Gm3208,Gm21560,Gm17047,Gm3248,Gm8206,Gm3468,Gm3411,Gm26991,
chrX:25439266-25740266	7	0.000312578	7	0.000312578	7	0.000312578	CR556706.1,Gm2003,Gm1993,5S_rRNA,uc_338,
chr8:37199142-37500142	8	0.00146628	7	0.000312578	8	0.00146628	Gm25126,
chr15:88008134-88309134	8	0.00146628	7	0.000312578	8	0.00146628	NA,
chr19:49699933-50000933	8	0.00146628	7	0.000312578	8	0.00146628	AC116451.1,MALAT1,
chrX:135317831-135618831	8	0.00146628	7	0.000312578	8	0.00146628	Gm6215,Gm22006,Gm6221,Gm7903,Gm24416,Gm7905,Gm22233,Gm6228,Gm15021,Gm15017,Gm5128,AV320801,Nxf7,Prame,Gm15015,5S_rRNA,uc_338,U6,
chr3:15555966-15856966	9	0.00611394	7	0.000312578	9	0.00611394	Sirpb1b,Sirpb1c,
chr7:78202555-78503555	9	0.00611394	7	0.000312578	9	0.00611394	Ntrk3,SNORA7,
chr11:118570551-118871551	9	0.00611394	7	0.000312578	9	0.00611394	Gm11750,Gm25040,Gm11749,Rbfox3,
chr12:19051064-19352064	9	0.00611394	7	0.000312578	9	0.00611394	NA,
chr15:87629785-87930785	9	0.00611394	7	0.000312578	9	0.00611394	mmu-mir-6393,Fam19a5,
chrX:90347524-90648524	9	0.00611394	7	0.000312578	9	0.00611394	Gm4746,MEG3_2,5S_rRNA,uc_338,U6,
chrX:165585485-165886485	9	0.00611394	7	0.000312578	9	0.00611394	Gm15236,Gm22062,uc_338,
chr5:35216119-35517119	10	0.022944	7	0.000312578	10	0.022944	Adra2c,E130018O15Rik,Hmx1,Cpz,
chr15:83861172-84162172	10	0.022944	7	0.000312578	10	0.022944	Rpl31-ps22,Sult4a1,Pnpla5,Efcab6,
chrX:123935481-124236481	10	0.022944	7	0.000312578	10	0.022944	Rps12-ps20,Vmn2r121,5S_rRNA,uc_338,U6,
chr5:93459390-93760390	6	5.83054e-05	6	5.83054e-05	6	5.83054e-05	Gm16427,C87414,
chr7:21001543-21302543	6	5.83054e-05	6	5.83054e-05	6	5.83054e-05	Vmn1r119,Vmn1r-ps74,Vmn1r121,Vmn1r122,Vmn1r123,Vmn1r124,Vmn1r125,Vmn1r126,Vmn1r-ps73,Vmn1r120,
chr7:32237957-32538957	6	5.83054e-05	6	5.83054e-05	6	5.83054e-05	Scgb1b29,Gm9146,Gm5116,Scgb2b12,
chrX:81744277-82045277	6	5.83054e-05	6	5.83054e-05	6	5.83054e-05	Gm8822,5S_rRNA,uc_338,U6,
chr2:22397073-22698073	7	0.000312578	6	5.83054e-05	7	0.000312578	Gm13342,Gm13341,Gm13340,Gm13339,Gm23636,Myo3a,Gad2,
chr4:60444704-60745704	7	0.000312578	6	5.83054e-05	7	0.000312578	Gm14312,Gm14310,Mup1,Mup-ps6,Gm12567,Mup10,Mup-ps5,Mup11,Mup-ps7,Mup12,Gm13773,SNORA43,
chr8:74664368-74965368	7	0.000312578	6	5.83054e-05	7	0.000312578	Isx,Gm11033,
chr12:103840341-104141341	7	0.000312578	6	5.83054e-05	7	0.000312578	Serpina1c,B430119L08Rik,Serpina4-ps1,Gm23289,Gm6918,Serpina1a,Gm8895,Gm17198,Serpina1e,Serpina11,Serpina9,Serpina12,Serpina5,Serpina3a,Serpina3b,Metazoa_SRP,
chr11:94974901-95275901	8	0.00146628	6	5.83054e-05	8	0.00146628	Sgca,Gm11513,Dlx3,Gm11514,Tac4,Ppp1r9b,Samd14,Itga3,Dlx4,Gm11515,Pdk2,A730090H04Rik,Kat7,U3,
chrX:136266359-136567359	8	0.00146628	6	5.83054e-05	8	0.00146628	Ngfrap1,n-R5s12,Nsa2-ps2,Gm14997,Gm4917,Gm7973,Gm14994,Gm14999,Gm14998,Gm14993,Gm14996,Gm14990,Gm14995,Gm14991,Gm15006,Gm15003,Gm14992,Kir3dl2,Kir3dl1,5S_rRNA,uc_338,U6,
chrX:31184840-31485840	5	9.32207e-06	5	9.32207e-06	5	9.32207e-06	Spin2f,Gm2784,Gm15280,Gm15276,Gm2777,5S_rRNA,uc_338,
chr1:116663470-116964470	6	5.83054e-05	5	9.32207e-06	6	5.83054e-05	Gm19965,
chrX:34321263-34622263	6	5.83054e-05	5	9.32207e-06	6	5.83054e-05	Gm21699,5S_rRNA,uc_338,U6,
chrX:148745932-149046932	6	5.83054e-05	5	9.32207e-06	6	5.83054e-05	Kars-ps1,Gm15099,Gm15094,Gm15096,Gm15084,Luzp4,5S_rRNA,uc_338,
chrY:2063864-2364864	7	0.000312578	5	9.32207e-06	7	0.000312578	Zfy2,
chr7:93074297-93375297	8	0.00146628	5	9.32207e-06	8	0.00146628	Fam181b,Gm25860,Gm15501,Gm26862,Gm9934,SNORA7,
chr14:4785023-5086023	4	1.24204e-06	4	1.24204e-06	4	1.24204e-06	Gm3091,Gm3269,Gm8305,Gm8297,Gm3298,4930555G01Rik,Gm3264,Gm26650,Gm3278,Gm10410,Gm8281,
chr14:41943601-42244601	4	1.24204e-06	4	1.24204e-06	4	1.24204e-06	Gm9890,Gm6401,Gm3543,Gm17063,Gm2930,Gm7991,1700091H14Rik,Gm7951,Gm17064,Gm17027,Gm17166,Gm17165,Gm17038,1700024B05Rik,Gm3573,U7,
chr4:61181076-61482076	4	1.24204e-06	4	1.24204e-06	4	1.24204e-06	Mup-ps10,Mup14,Mup15,Mup-ps12,Mup13,Mup-ps11,SNORA43,
chr7:15400710-15701710	4	1.24204e-06	4	1.24204e-06	4	1.24204e-06	RP24-105I10.3,Gm10679,Gm10678,Gm4014,Gm5889,Gm4016,RP23-163B8.5,RP23-163B8.6,Gm4018,Gm25354,Gm4023,Gm23714,Obox1,Obox3,
chrX:4606149-4907149	4	1.24204e-06	4	1.24204e-06	4	1.24204e-06	Gm9498,Gm15252,Gm4726,Gm15259,Gm15254,Gm3750,Gm3757,
chrX:149781038-150082038	4	1.24204e-06	4	1.24204e-06	4	1.24204e-06	Gm15095,Gm15087,Gm15102,Gm15103,Gm15097,Gm15091,5S_rRNA,uc_338,
chrY:6389081-6690081	4	1.24204e-06	4	1.24204e-06	4	1.24204e-06	Gm21719,
chrY:9447641-9748641	4	1.24204e-06	4	1.24204e-06	4	1.24204e-06	NA,
chr5:94856757-95157757	5	9.32207e-06	4	1.24204e-06	5	9.32207e-06	Gm3183,Gm3176,Gm7647,Gm6367,Gm7942,
chr7:59487727-59788727	5	9.32207e-06	4	1.24204e-06	5	9.32207e-06	Gm26336,Gm26283,Gm25098,Gm24702,Gm26432,Gm25462,Gm24495,Gm25523,Gm22255,Gm23449,Gm23310,Gm25461,Gm24310,Gm22909,Gm25823,Gm25647,Gm22252,Gm26392,Gm24219,Gm25230,Gm22627,Gm24585,Gm23305,Gm24206,Gm25085,Gm25209,Gm23682,Gm24654,Gm26334,Gm25742,Gm25585,Gm25840,Gm25089,Gm24040,Gm22050,Gm23286,Gm24021,Gm22274,Gm24652,Gm23618,Gm23688,Gm24570,Gm26467,Gm25194,Gm22640,Gm24952,Gm25087,Gm23944,Gm22629,Gm26374…
chr13:68196318-68497318	5	9.32207e-06	4	1.24204e-06	5	9.32207e-06	NA,
chrX:25932454-26233454	5	9.32207e-06	4	1.24204e-06	5	9.32207e-06	Gm14533,Gm26302,Gm5168,E330010L02Rik,Gm2012,5S_rRNA,uc_338,
chrY:3854405-4155405	5	9.32207e-06	4	1.24204e-06	5	9.32207e-06	Gm8521,
