# Supplementary material for: PiggyBac transposon tools for recessive screening identify B-cell lymphoma drivers in mice
Source: Nat Commun. 2019 Mar 29;10:1415. doi: 10.1038/s41467-019-09180-3 (PMC6440946; doi:10.1038/s41467-019-09180-3)
Supplement: Supplementary file 7 — Supplementary Data 5 [file 41467_2019_9180_MOESM7_ESM.xlsx]

## Sheet: Supplementary Data 5
Supplementary Data 5. Common insertion sites resulting from CIMPL analysis. List of common insertion sites (CIS) identified by CIMPL (Common Insertion site Mapping PLatform) analysis using non-redundant insertions with a read coverage ≥ 20 (n=43,474) from 42 ITP2-M;Rosa26PB/+;Blmm3/m3 mice as an input. Only CISs identified across all analyzed scales (30,000, 50,000, 70,000 and 90,000) are listed.…
Chr	Start	Stop	Scale	CIS Gene	# Insertions	# Samples
chr19	32589455	32966892	90000	Pten	83	34
chr19	32625663	32925282	70000	Pten	72	34
chr19	32659304	32882352	50000	Pten	68	34
chr19	32689044	32851010	30000	Pten	67	34
chr19	34150672	34485219	90000	Fas	72	32
chr19	34183680	34450008	70000	Fas	61	31
chr19	34211147	34410467	50000	Fas	61	31
chr19	34249034	34376902	30000	Fas	59	31
chr1	137939479	138356499	90000	Ptprc	84	30
chr1	137975551	138299703	70000	Ptprc	79	30
chr1	138016957	138248347	50000	Ptprc	76	30
chr1	138056018	138209526	30000	Ptprc	69	30
chr11	44496117	45049832	90000	Ebf1	115	27
chr11	44524525	45029863	70000	Ebf1	115	27
chr11	44560123	45013299	50000	Ebf1	112	27
chr11	44600845	44998063	30000	Ebf1	100	27
chrX	18025159	18375253	90000	Kdm6a	46	27
chrX	18054256	18339953	70000	Kdm6a	46	26
chrX	18090592	18313936	50000	Kdm6a	46	26
chrX	18119102	18285033	30000	Kdm6a	44	26
chr11	109210484	109544471	90000	Gna13	58	26
chr11	109235045	109515029	70000	Gna13	58	26
chr11	109271711	109481244	50000	Gna13	58	25
chr11	109312309	109443741	30000	Gna13	54	24
chr4	6669912	7119347	90000	Tox	83	25
chr4	6702673	7086192	70000	Tox	76	24
chr4	6722895	7050392	50000	Tox	74	24
chr4	6750925	7023459	30000	Tox	75	23
chr11	23551619	23885606	90000	Rel	57	25
chr11	23593991	23853489	70000	Rel	57	24
chr11	23631186	23830974	50000	Rel	58	24
chr11	23662206	23799480	30000	Rel	50	23
chr4	44607517	45039327	90000	Zcchc7	52	25
chr4	44636753	45020272	70000	Zcchc7	52	24
chr4	44663659	45005820	50000	Zcchc7	52	23
chr4	44718103	44981846	30000	Zcchc7	53	19
chr3	60379174	60697572	90000	Mbnl1	49	23
chr3	60408503	60669711	70000	Mbnl1	49	22
chr3	60436017	60651887	50000	Mbnl1	46	22
chr3	60462796	60630455	30000	Mbnl1	41	22
chr14	79386169	79655459	90000	Elf1	57	22
chr14	79422382	79638372	70000	Elf1	57	22
chr14	79448862	79622254	50000	Elf1	57	22
chr14	79478276	79599527	30000	Elf1	46	20
chr13	83385112	83763419	90000	Mef2c	83	21
chr13	83426761	83734368	70000	Mef2c	83	20
chr13	83460835	83709598	50000	Mef2c	83	20
chr13	83497051	83690011	30000	Mef2c	76	20
chr15	25227849	25534406	90000	Basp1	47	21
chr15	25255395	25507152	70000	Basp1	47	20
chr15	25284353	25473676	50000	Basp1	47	20
chr15	25316348	25441440	30000	Basp1	44	20
chr8	122748420	123135494	90000	Ankrd11	43	20
chr8	122807115	123107883	70000	Ankrd11	39	20
chr8	122847206	123081339	50000	Ankrd11	38	20
chr8	122877073	123058354	30000	Ankrd11	38	19
chr2	6248888	6789540	90000	Celf2	55	23
chr2	6264195	6773960	70000	Celf2	55	23
chr2	6543271	6754714	50000	Celf2	33	19
chr2	6628365	6743351	30000	Celf2	18	14
chr18	49878263	50165695	90000	Tnfaip8	40	19
chr18	49931784	50148279	70000	Tnfaip8	32	19
chr18	49959920	50123998	50000	Tnfaip8	29	19
chr18	49981669	50100218	30000	Tnfaip8	28	19
chr3	21879619	22242238	90000	Tbl1xr1	43	20
chr3	21894155	22224101	70000	Tbl1xr1	41	20
chr3	21913051	22212325	50000	Tbl1xr1	42	20
chr3	22054310	22198437	30000	Tbl1xr1	27	15
chr18	60652618	60948760	90000	Cd74	30	19
chr18	60682101	60918892	70000	Cd74	30	19
chr18	60706984	60895191	50000	Cd74	30	19
chr18	60740751	60862191	30000	Cd74	30	18
chr4	48106061	48405684	90000	Erp44	45	19
chr4	48136359	48369209	70000	Erp44	41	18
chr4	48168365	48319894	50000	Erp44	26	17
chr4	48193642	48299138	30000	Erp44	25	16
chr9	82787301	83051544	90000	Phip	38	19
chr9	82805813	83031654	70000	Phip	37	18
chr9	82826813	83012384	50000	Phip	34	18
chr9	82847369	82990803	30000	Phip	32	15
chr16	33302431	33520963	90000	Zfp148	23	18
chr16	33315285	33498614	70000	Zfp148	23	18
chr16	33333622	33478935	50000	Zfp148	23	18
chr16	33357420	33456108	30000	Zfp148	23	18
chr7	75436520	75789131	90000	Akap13	38	19
chr7	75458458	75766734	70000	Akap13	37	18
chr7	75487184	75751196	50000	Akap13	36	17
chr7	75515380	75732274	30000	Akap13	37	15
chr3	83825607	84108627	90000	Tmem131l	34	19
chr3	83855307	84089019	70000	Tmem131l	31	18
chr3	83872621	84068866	50000	Tmem131l	30	17
chr3	83902621	84034983	30000	Tmem131l	28	15
chr11	11554456	11888443	90000	Ikzf1	57	20
chr11	11581981	11861966	70000	Ikzf1	58	18
chr11	11619585	11829118	50000	Ikzf1	57	16
chr11	11649286	11789481	30000	Ikzf1	44	15
chr18	39295530	39600382	90000	Nr3c1	43	18
chr18	39330307	39573864	70000	Nr3c1	37	18
chr18	39362456	39545837	50000	Nr3c1	35	17
chr18	39393182	39523297	30000	Nr3c1	34	17
chr16	51991338	52253577	90000	Cblb	43	18
chr16	52008048	52211747	70000	Cblb	29	18
chr16	52025706	52190394	50000	Cblb	28	17
chr16	52038505	52174927	30000	Cblb	26	17
chr8	46547563	46952231	90000	Irf2	41	19
chr8	46562552	46904333	70000	Irf2	41	18
chr8	46690677	46876032	50000	Irf2	21	15
chr8	46729973	46852777	30000	Irf2	21	15
chr5	65534989	66038230	90000	Pds5a	44	24
chr5	65567050	65971868	70000	Pds5a	44	22
chr5	65595158	65918359	50000	Pds5a	36	19
chr5	65632764	65709094	30000	Pds5a	20	10
chr3	51269470	51587868	90000	Naa15	40	19
chr3	51307486	51561820	70000	Naa15	40	17
chr3	51344951	51531384	50000	Naa15	37	16
chr3	51379827	51500424	30000	Naa15	27	15
chr11	79371386	79617482	90000	Nf1	35	19
chr11	79399644	79604510	70000	Nf1	35	19
chr11	79430313	79581372	50000	Nf1	35	16
chr11	79468396	79564779	30000	Nf1	31	13
chr7	73400196	73673469	90000	Chd2	28	17
chr7	73423835	73656755	70000	Chd2	26	17
chr7	73438646	73639099	50000	Chd2	26	17
chr7	73457823	73627821	30000	Chd2	26	16
chr6	51328095	51592870	90000	Hnrnpa2b1	29	18
chr6	51359364	51571995	70000	Hnrnpa2b1	29	17
chr6	51384120	51550555	50000	Hnrnpa2b1	26	16
chr6	51417984	51517762	30000	Hnrnpa2b1	26	15
chr4	130590610	130960733	90000	Pum1	29	19
chr4	130613363	130955790	70000	Pum1	29	19
chr4	130634049	130795354	50000	Pum1	18	14
chr4	130657087	130759654	30000	Pum1	18	14
chr18	65312505	65582517	90000	Malt1	31	16
chr18	65336737	65553232	70000	Malt1	31	16
chr18	65363884	65523136	50000	Malt1	30	16
chr18	65395984	65497184	30000	Malt1	28	16
chr6	133990650	134246599	90000	Etv6	25	18
chr6	134004032	134230381	70000	Etv6	25	18
chr6	134019135	134210045	50000	Etv6	25	15
chr6	134034692	134119797	30000	Etv6	14	12
chr15	96243960	96699416	90000	Arid2	42	18
chr15	96264421	96516178	70000	Arid2	28	15
chr15	96280678	96484565	50000	Arid2	28	15
chr15	96296104	96470652	30000	Arid2	28	14
chr18	7799922	7956703	90000	Wac	20	16
chr18	7816793	7952102	70000	Wac	20	15
chr18	7830658	7941651	50000	Wac	20	15
chr18	7850364	7934216	30000	Wac	19	15
chr17	17436280	17672529	90000	Lnpep	32	15
chr17	17462173	17666080	70000	Lnpep	29	15
chr17	17488306	17648307	50000	Lnpep	29	15
chr17	17512695	17628906	30000	Lnpep	29	15
chr1	178221842	178461407	90000	Hnrnpu	28	16
chr1	178239360	178439368	70000	Hnrnpu	28	16
chr1	178259204	178401977	50000	Hnrnpu	28	15
chr1	178286746	178378260	30000	Hnrnpu	23	14
chr3	105653519	105918850	90000	Rap1a	30	15
chr3	105673001	105892966	70000	Rap1a	27	15
chr3	105695106	105857008	50000	Rap1a	27	15
chr3	105721747	105815871	30000	Rap1a	21	13
chr6	113011695	113285296	90000	Setd5	31	16
chr6	113042782	113262271	70000	Setd5	26	15
chr6	113067896	113249016	50000	Setd5	24	15
chr6	113095852	113230847	30000	Setd5	24	11
chr16	43319965	43625910	90000	Zbtb20	37	15
chr16	43350847	43608866	70000	Zbtb20	37	15
chr16	43394119	43583026	50000	Zbtb20	35	15
chr16	43435221	43557130	30000	Zbtb20	29	11
chr9	72481820	72710830	90000	Rfx7	34	17
chr9	72506082	72684017	70000	Rfx7	28	15
chr9	72517860	72649713	50000	Rfx7	28	14
chr9	72534756	72610864	30000	Rfx7	19	10
chr19	3423865	3638318	90000	Ppp6r3	22	14
chr19	3442808	3622580	70000	Ppp6r3	20	14
chr19	3463777	3606148	50000	Ppp6r3	20	14
chr19	3483988	3586282	30000	Ppp6r3	19	14
chr12	80734991	80937430	90000	Susd6	24	14
chr12	80748941	80919904	70000	Susd6	20	14
chr12	80766707	80893581	50000	Susd6	20	14
chr12	80783438	80877031	30000	Susd6	16	14
chr12	3271173	3561630	90000	Asxl2	38	15
chr12	3295512	3541700	70000	Asxl2	33	15
chr12	3363862	3520014	50000	Asxl2	21	13
chr12	3402924	3499442	30000	Asxl2	20	12
chr3	84718889	84984220	90000	Fbxw7	34	14
chr3	84748912	84968876	70000	Fbxw7	26	14
chr3	84780256	84951970	50000	Fbxw7	27	13
chr3	84805623	84923278	30000	Fbxw7	26	13
chr9	88371638	88547800	90000	Syncrip	27	14
chr9	88390252	88533969	70000	Syncrip	27	14
chr9	88408591	88520910	50000	Syncrip	24	13
chr9	88426660	88505695	30000	Syncrip	19	13
chr9	96483901	96704104	90000	Rasa2	25	14
chr9	96500007	96664255	70000	Rasa2	25	14
chr9	96515110	96632313	50000	Rasa2	25	14
chr9	96526291	96608253	30000	Rasa2	17	12
chr1	87533288	87959181	90000	Inpp5d	42	17
chr1	87552682	87952700	70000	Inpp5d	35	17
chr1	87573836	87711686	50000	Inpp5d	19	11
chr1	87596389	87690855	30000	Inpp5d	19	11
chr19	32100503	32340690	90000	Sgms1	32	15
chr19	32119640	32319386	70000	Sgms1	32	14
chr19	32137278	32289140	50000	Sgms1	21	14
chr19	32149157	32265659	30000	Sgms1	19	11
chr15	63897821	64291966	90000	Fam49b	43	19
chr15	63910270	64284503	70000	Fam49b	38	19
chr15	63925771	64085968	50000	Fam49b	19	13
chr15	63934991	63978628	30000	Fam49b	12	7
chr2	117073641	117250904	90000	Spred1	24	14
chr2	117082982	117227645	70000	Spred1	22	13
chr2	117093365	117201545	50000	Spred1	23	13
chr2	117109070	117185728	30000	Spred1	16	13
chr10	25283564	25512687	90000	Epb41l2	30	14
chr10	25313581	25505315	70000	Epb41l2	25	14
chr10	25334014	25490384	50000	Epb41l2	23	12
chr10	25361952	25476188	30000	Epb41l2	23	12
chr1	87533288	87959181	90000	Dgkd	42	17
chr1	87552682	87952700	70000	Dgkd	35	17
chr1	87824919	87943076	50000	Dgkd	16	11
chr1	87844362	87929972	30000	Dgkd	16	9
chr2	44839017	45193543	90000	Zeb2	51	17
chr2	44882341	45157890	70000	Zeb2	51	14
chr2	44932409	45129099	50000	Zeb2	32	11
chr2	44989393	45104379	30000	Zeb2	22	10
chr17	28916213	29134962	90000	Srsf3	20	13
chr17	28935318	29118834	70000	Srsf3	20	13
chr17	28959858	29100465	50000	Srsf3	20	13
chr17	28979833	29075708	30000	Srsf3	19	13
chr8	105558801	105734744	90000	Ctcf	16	13
chr8	105567668	105724888	70000	Ctcf	16	13
chr8	105589677	105711621	50000	Ctcf	16	13
chr8	105605602	105696243	30000	Ctcf	16	13
chr4	154833666	155027540	90000	Tnfrsf14	16	13
chr4	154843508	155007873	70000	Tnfrsf14	16	13
chr4	154863935	154986135	50000	Tnfrsf14	15	13
chr4	154883288	154965342	30000	Tnfrsf14	13	13
chr16	76222232	76458247	90000	Nrip1	28	16
chr16	76241419	76438328	70000	Nrip1	27	15
chr16	76273588	76409213	50000	Nrip1	27	12
chr16	76324497	76382549	30000	Nrip1	12	9
chr1	36718950	37029497	90000	Tmem131	34	13
chr1	36750487	37005671	70000	Tmem131	33	13
chr1	36776245	36978096	50000	Tmem131	33	13
chr1	36797272	36956684	30000	Tmem131	32	12
chr7	24960367	25242455	90000	Pou2f2	30	13
chr7	24990225	25223145	70000	Pou2f2	26	13
chr7	25021756	25197764	50000	Pou2f2	26	13
chr7	25052478	25169718	30000	Pou2f2	26	12
chr13	85153474	85382217	90000	Rasa1	30	13
chr13	85169868	85361268	70000	Rasa1	30	13
chr13	85187545	85333876	50000	Rasa1	30	13
chr13	85207379	85286317	30000	Rasa1	19	12
chr3	136653046	136874156	90000	Ppp3ca	26	15
chr3	136667325	136859794	70000	Ppp3ca	26	15
chr3	136682250	136844152	50000	Ppp3ca	26	13
chr3	136700318	136788560	30000	Ppp3ca	26	8
chr1	165826586	166030660	90000	Pou2f1	28	13
chr1	165852618	166018142	70000	Pou2f1	21	13
chr1	165877353	166000433	50000	Pou2f1	21	13
chr1	165908742	165976639	30000	Pou2f1	21	11
chr17	87925868	88205867	90000	Fbxo11	32	13
chr17	87945892	88183783	70000	Fbxo11	31	13
chr17	87966107	88160047	50000	Fbxo11	30	12
chr17	87988966	88131324	30000	Fbxo11	25	12
chr3	135344079	135574033	90000	Ube2d3	30	13
chr3	135368162	135546883	70000	Ube2d3	28	13
chr3	135382124	135504778	50000	Ube2d3	18	12
chr3	135403171	135482589	30000	Ube2d3	18	12
chr10	121347797	121550483	90000	Rassf3	22	14
chr10	121365254	121536445	70000	Rassf3	21	14
chr10	121384465	121516403	50000	Rassf3	18	11
chr10	121405638	121490583	30000	Rassf3	18	10
chr17	83262145	83498394	90000	Eml4	26	13
chr17	83290024	83487134	70000	Eml4	26	13
chr17	83306698	83466698	50000	Eml4	24	13
chr17	83325992	83450919	30000	Eml4	23	10
chr5	67653900	67874619	90000	Atp8a1	28	14
chr5	67673472	67865589	70000	Atp8a1	28	14
chr5	67725346	67852667	50000	Atp8a1	26	13
chr5	67781741	67843392	30000	Atp8a1	13	8
chr10	108076287	108270160	90000	Ppp1r12a	28	14
chr10	108087704	108245200	70000	Ppp1r12a	27	13
chr10	108107650	108224928	50000	Ppp1r12a	20	11
chr10	108133689	108212776	30000	Ppp1r12a	19	10
chr17	47107357	47501105	90000	Trerf1	33	16
chr17	47123788	47334492	70000	Trerf1	17	13
chr17	47141734	47267795	50000	Trerf1	14	12
chr17	47155262	47242421	30000	Trerf1	14	8
chr9	71865252	72138304	90000	Tcf12	35	17
chr9	71883307	72102305	70000	Tcf12	29	15
chr9	71897662	72078349	50000	Tcf12	29	10
chr9	71949311	72042982	30000	Tcf12	30	8
chr18	69467207	69711089	90000	Tcf4	27	14
chr18	69497496	69700459	70000	Tcf4	27	13
chr18	69543030	69687804	50000	Tcf4	25	12
chr18	69594368	69678220	30000	Tcf4	19	8
chr17	10147573	10357572	90000	Qk	25	12
chr17	10169113	10352629	70000	Qk	24	12
chr17	10186465	10336768	50000	Qk	24	12
chr17	10200107	10325034	30000	Qk	22	12
chr5	107957353	108186902	90000	Mtf2	30	12
chr5	107983661	108168916	70000	Mtf2	30	12
chr5	108007928	108149941	50000	Mtf2	26	12
chr5	108028085	108127901	30000	Mtf2	20	12
chr10	95430458	95589082	90000	Ube2n	24	12
chr10	95446984	95583936	70000	Ube2n	19	12
chr10	95470976	95568707	50000	Ube2n	19	12
chr10	95488576	95558876	30000	Ube2n	14	12
chr5	72730457	72907033	90000	Tec	20	12
chr5	72743979	72894928	70000	Tec	18	12
chr5	72759444	72876972	50000	Tec	16	12
chr5	72775470	72860607	30000	Tec	16	11
chr13	35744927	35850500	90000	Cdyl	15	12
chr13	35754483	35850183	70000	Cdyl	15	12
chr13	35756815	35844614	50000	Cdyl	15	12
chr13	35771593	35835913	30000	Cdyl	14	11
chr10	67010391	67274764	90000	Jmjd1c	30	14
chr10	67029329	67262148	70000	Jmjd1c	30	14
chr10	67045789	67236365	50000	Jmjd1c	30	14
chr10	67146184	67213554	30000	Jmjd1c	15	6
chr18	53832634	53998125	90000	Csnk1g3	29	12
chr18	53862516	53991060	70000	Csnk1g3	27	12
chr18	53888124	53979814	50000	Csnk1g3	15	11
chr18	53902473	53968977	30000	Csnk1g3	15	10
chr1	125349022	125499859	90000	Actr3	20	12
chr1	125361213	125492253	70000	Actr3	19	11
chr1	125374176	125482486	50000	Actr3	17	11
chr1	125391664	125465465	30000	Actr3	17	11
chr8	80654088	80786045	90000	Smarca5	23	12
chr8	80658650	80774856	70000	Smarca5	15	11
chr8	80669181	80761859	50000	Smarca5	15	11
chr8	80688135	80746613	30000	Smarca5	15	11
chr18	54808162	55060754	90000	Zfp608	31	13
chr18	54823212	55039707	70000	Zfp608	28	13
chr18	54838807	55017362	50000	Zfp608	28	12
chr18	54911589	54995441	30000	Zfp608	14	7
chr10	93148040	93394788	90000	Elk3	27	14
chr10	93173571	93379000	70000	Elk3	27	12
chr10	93228040	93355091	50000	Elk3	25	10
chr10	93265356	93329798	30000	Elk3	16	8
chr7	110071659	110327302	90000	Swap70	37	11
chr7	110101848	110300515	70000	Swap70	23	11
chr7	110131441	110278115	50000	Swap70	23	11
chr7	110156784	110262299	30000	Swap70	18	11
chrY	90600923	90929819	90000	Erdr1	17	11
chrY	90641202	90910466	70000	Erdr1	17	11
chrY	90685126	90882131	50000	Erdr1	17	11
chrY	90720918	90853716	30000	Erdr1	17	11
chr6	67143951	67293989	90000	Serbp1	16	13
chr6	67183188	67306650	70000	Serbp1	16	11
chr6	67215033	67303146	50000	Serbp1	16	10
chr6	67241701	67300394	30000	Serbp1	12	10
chr10	13941974	14135847	90000	Hivep2	24	13
chr10	13960215	14124558	70000	Hivep2	22	12
chr10	13977622	14109559	50000	Hivep2	21	10
chr10	13996875	14067174	30000	Hivep2	20	9
chr4	74243793	74367167	90000	Kdm4c	21	13
chr4	74249854	74366279	70000	Kdm4c	18	13
chr4	74260584	74363232	50000	Kdm4c	18	11
chr4	74277761	74353953	30000	Kdm4c	18	7
chr9	110462361	110629715	90000	Setd2	18	11
chr9	110474792	110618509	70000	Setd2	18	11
chr9	110491531	110598966	50000	Setd2	18	11
chr9	110512571	110579897	30000	Setd2	14	10
chr2	61546044	61723306	90000	Tank	26	13
chr2	61553036	61711476	70000	Tank	26	11
chr2	61562620	61660966	50000	Tank	22	11
chr2	61573882	61632849	30000	Tank	15	8
chr5	147395584	147580989	90000	Pan3	19	11
chr5	147408741	147566551	70000	Pan3	19	11
chr5	147423745	147555963	50000	Pan3	19	11
chr5	147452416	147540489	30000	Pan3	19	9
chr16	19875788	20041873	90000	Klhl6	24	11
chr16	19891532	20027331	70000	Klhl6	24	11
chr16	19906708	20013271	50000	Klhl6	19	11
chr16	19924222	19996787	30000	Klhl6	15	9
chr4	3673678	3858740	90000	Lyn	23	13
chr4	3682466	3846831	70000	Lyn	23	13
chr4	3692326	3834078	50000	Lyn	22	11
chr4	3703235	3799941	30000	Lyn	22	6
chr4	120729477	121064350	90000	Smap2	30	17
chr4	120922675	121052797	70000	Smap2	17	9
chr4	120955782	121043766	50000	Smap2	13	9
chr4	120968951	121033421	30000	Smap2	13	8
chr11	98355908	98584425	90000	Ikzf3	26	11
chr11	98377117	98568326	70000	Ikzf3	26	10
chr11	98395486	98546545	50000	Ikzf3	26	10
chr11	98423866	98526091	30000	Ikzf3	26	10
chr15	74855043	75030218	90000	Gm29126	18	11
chr15	74871897	75014786	70000	Gm29126	18	10
chr15	74882264	74993917	50000	Gm29126	17	10
chr15	74902394	74978032	30000	Gm29126	14	10
chr13	44718701	44859466	90000	Jarid2	19	11
chr13	44729777	44852820	70000	Jarid2	19	11
chr13	44741560	44834236	50000	Jarid2	19	10
chr13	44753007	44814403	30000	Jarid2	18	9
chr9	51104553	51324755	90000	Pou2af1	22	12
chr9	51146971	51311219	70000	Pou2af1	22	10
chr9	51162553	51294406	50000	Pou2af1	22	10
chr9	51180651	51268468	30000	Pou2af1	20	9
chr16	3966615	4211372	90000	Crebbp	28	15
chr16	3996233	4206721	70000	Crebbp	22	14
chr16	4082132	4198382	50000	Crebbp	20	10
chr16	4151535	4189268	30000	Crebbp	14	5
chr12	8622611	8807447	90000	Pum2	24	12
chr12	8636420	8780030	70000	Pum2	17	11
chr12	8648648	8746244	50000	Pum2	18	11
chr12	8661652	8714298	30000	Pum2	14	7
chr1	138942102	139119557	90000	Dennd1b	23	12
chr1	138954904	139092841	70000	Dennd1b	23	12
chr1	138967135	139070522	50000	Dennd1b	19	10
chr1	138991823	139056768	30000	Dennd1b	18	7
chr9	75000937	75141867	90000	Myo5a	21	12
chr9	75017710	75134053	70000	Myo5a	21	12
chr9	75032834	75120736	50000	Myo5a	21	10
chr9	75052170	75107787	30000	Myo5a	15	7
chr15	82081028	82238686	90000	Srebf2	16	11
chr15	82091193	82234082	70000	Srebf2	15	11
chr15	82105685	82227046	50000	Srebf2	15	10
chr15	82125753	82213027	30000	Srebf2	14	8
chr7	84569125	84727800	90000	Zfand6	18	10
chr7	84590283	84727295	70000	Zfand6	18	10
chr7	84610270	84717830	50000	Zfand6	18	10
chr7	84633699	84704042	30000	Zfand6	15	10
chr2	160565088	160733488	90000	Top1	21	12
chr2	160578339	160723003	70000	Top1	19	11
chr2	160596465	160709562	50000	Top1	19	9
chr2	160620873	160682788	30000	Top1	17	8
chr9	108225103	108392457	90000	Rhoa	17	10
chr9	108250597	108373783	70000	Rhoa	17	10
chr9	108274446	108367232	50000	Rhoa	17	10
chr9	108293735	108355207	30000	Rhoa	13	9
chr8	18730995	18898141	90000	Mcph1	18	11
chr8	18741557	18891941	70000	Mcph1	18	11
chr8	18750845	18867911	50000	Mcph1	17	10
chr8	18759956	18838901	30000	Mcph1	17	7
chr9	32457798	32757273	90000	Ets1	31	12
chr9	32484269	32751172	70000	Ets1	30	12
chr9	32517559	32747080	50000	Ets1	27	10
chr9	32683517	32742062	30000	Ets1	12	6
chr15	80784730	81012458	90000	Tnrc6b	27	14
chr15	80805192	80995711	70000	Tnrc6b	27	13
chr15	80858092	80989162	50000	Tnrc6b	22	9
chr15	80915557	80967921	30000	Tnrc6b	11	5
chr12	35001325	35194962	90000	Snx13	24	10
chr12	35019550	35176837	70000	Snx13	24	10
chr12	35038422	35160416	50000	Snx13	20	10
chr12	35060583	35151251	30000	Snx13	20	8
chr8	8605483	8728643	90000	Arglu1	15	10
chr8	8611160	8727366	70000	Arglu1	15	10
chr8	8624607	8722162	50000	Arglu1	14	9
chr8	8652038	8716363	30000	Arglu1	14	9
chr1	64508457	64632676	90000	Creb1	25	10
chr1	64510308	64599967	70000	Creb1	25	10
chr1	64513561	64572640	50000	Creb1	13	9
chr1	64520105	64564386	30000	Creb1	13	9
chrX	109066941	109233236	90000	Sh3bgrl	14	11
chrX	109075840	109225491	70000	Sh3bgrl	14	11
chrX	109088744	109210127	50000	Sh3bgrl	14	11
chrX	109104874	109192206	30000	Sh3bgrl	14	6
chr16	24124062	24631057	90000	Lpp	41	17
chr16	24766724	24943263	70000	Lpp	26	10
chr16	24784379	24910316	50000	Lpp	21	8
chr16	24812188	24858629	30000	Lpp	21	4
chr11	50235419	50402412	90000	Canx	20	11
chr11	50253960	50397367	70000	Canx	20	11
chr11	50271115	50383191	50000	Canx	20	9
chr11	50281645	50328376	30000	Canx	20	7
chr3	90237777	90388132	90000	Gatad2b	26	10
chr3	90261763	90371745	70000	Gatad2b	14	10
chr3	90275126	90363436	50000	Gatad2b	12	9
chr3	90291289	90347175	30000	Gatad2b	12	8
chr4	58795565	58910127	90000	AI314180	20	11
chr4	58806389	58902269	70000	AI314180	18	10
chr4	58819348	58897556	50000	AI314180	18	8
chr4	58840042	58889860	30000	AI314180	15	8
chr5	65243638	65402557	90000	Rfc1	18	10
chr5	65251430	65381795	70000	Rfc1	18	9
chr5	65262163	65360103	50000	Rfc1	18	9
chr5	65274601	65333317	30000	Rfc1	16	8
chr16	92577211	92795744	90000	Runx1	20	10
chr16	92584856	92781765	70000	Runx1	20	10
chr16	92601916	92771447	50000	Runx1	20	9
chr16	92613846	92724144	30000	Runx1	20	7
chr3	54621488	54780686	90000	Supt20	21	10
chr3	54627570	54765048	70000	Supt20	19	10
chr3	54646779	54759620	50000	Supt20	18	9
chr3	54674168	54744761	30000	Supt20	15	7
chr12	111100877	111294515	90000	Traf3	16	10
chr12	111118946	111269394	70000	Traf3	16	10
chr12	111133490	111250605	50000	Traf3	16	9
chr12	111154200	111233169	30000	Traf3	15	7
chr15	51749406	51942099	90000	Eif3h	26	9
chr15	51757901	51907594	70000	Eif3h	26	9
chr15	51770230	51872173	50000	Eif3h	16	9
chr15	51792300	51859210	30000	Eif3h	14	9
chr8	84964689	85096646	90000	Tnpo2	20	9
chr8	84978765	85094971	70000	Tnpo2	15	9
chr8	84995758	85088435	50000	Tnpo2	13	9
chr8	85012582	85076907	30000	Tnpo2	13	9
chr8	70035936	70264662	90000	Mef2b	17	10
chr8	70063431	70241157	70000	Mef2b	17	9
chr8	70089311	70216133	50000	Mef2b	17	8
chr8	70115317	70194262	30000	Mef2b	13	8
chr7	90078660	90228519	90000	Picalm	27	9
chr7	90098150	90221461	70000	Picalm	20	9
chr7	90120300	90213194	50000	Picalm	20	9
chr7	90138103	90199654	30000	Picalm	15	8
chr7	123241651	123365064	90000	Arhgap17	13	9
chr7	123282367	123371424	70000	Arhgap17	10	9
chr7	123297824	123371160	50000	Arhgap17	10	9
chr7	123308148	123366768	30000	Arhgap17	10	8
chr9	59401786	59525100	90000	Arih1	17	10
chr9	59407287	59503099	70000	Arih1	19	10
chr9	59420459	59493711	50000	Arih1	17	9
chr9	59447134	59479333	30000	Arih1	17	6
chr5	52071075	52274137	90000	Dhx15	27	9
chr5	52098301	52256111	70000	Dhx15	27	9
chr5	52118661	52236188	50000	Dhx15	22	8
chr5	52142944	52219273	30000	Dhx15	16	8
chr16	38066441	38171337	90000	Gsk3b	20	9
chr16	38081838	38176897	70000	Gsk3b	15	9
chr16	38099885	38172542	50000	Gsk3b	14	8
chr16	38108964	38152503	30000	Gsk3b	14	8
chr8	24985764	25179301	90000	Plekha2	20	10
chr8	24996154	25173880	70000	Plekha2	20	10
chr8	25013894	25150471	50000	Plekha2	20	8
chr8	25049263	25107741	30000	Plekha2	14	6
chr9	116099547	116187629	90000	Tgfbr2	18	8
chr9	116100293	116168729	70000	Tgfbr2	18	8
chr9	116092843	116156327	50000	Tgfbr2	10	9
chr9	116100644	116150406	30000	Tgfbr2	10	8
chr9	44128535	44313505	90000	Cbl	19	10
chr9	44139048	44296452	70000	Cbl	19	10
chr9	44164576	44272012	50000	Cbl	19	9
chr9	44202147	44234346	30000	Cbl	14	5
chr2	68884727	68999948	90000	Cers6	24	10
chr2	68889354	68968031	50000	Cers6	15	8
chr2	68889519	68979072	70000	Cers6	24	8
chr2	68903489	68956560	30000	Cers6	13	7
chr3	9700918	9868961	90000	Pag1	19	11
chr3	9720514	9857992	70000	Pag1	19	9
chr3	9740932	9843961	50000	Pag1	19	9
chr3	9762300	9824069	30000	Pag1	14	5
chr3	79040801	79200000	90000	Rapgef2	21	10
chr3	79050465	79187943	70000	Rapgef2	21	9
chr3	79074421	79172544	50000	Rapgef2	19	8
chr3	79093471	79152299	30000	Rapgef2	16	6
chr6	66870350	67046867	90000	Gng12	19	10
chr6	66881389	67011711	70000	Gng12	19	9
chr6	66896848	66994751	50000	Gng12	19	8
chr6	66913018	66962908	30000	Gng12	15	6
chr12	4565024	4749860	90000	Itsn2	17	10
chr12	4574321	4704253	70000	Itsn2	18	9
chr12	4578924	4676519	50000	Itsn2	17	8
chr12	4587454	4640100	30000	Itsn2	13	6
chr18	65765428	65861239	90000	Sec11c	16	8
chr18	65769727	65857678	70000	Sec11c	16	8
chr18	65778903	65851290	50000	Sec11c	12	8
chr18	65786329	65835484	30000	Sec11c	11	8
chrX	159611672	159830481	90000	Sh3kbp1	21	8
chrX	159644143	159793793	70000	Sh3kbp1	16	8
chrX	159661615	159768432	50000	Sh3kbp1	12	8
chrX	159676137	159746003	30000	Sh3kbp1	10	8
chr17	4967603	5186352	90000	Arid1b	28	12
chr17	4983089	5139417	70000	Arid1b	24	10
chr17	4998570	5095540	50000	Arid1b	24	8
chr17	5002562	5025804	30000	Arid1b	7	4
chr13	55188105	55337668	90000	Nsd1	25	10
chr13	55208928	55325135	70000	Nsd1	20	10
chr13	55228640	55306683	50000	Nsd1	16	8
chr13	55245942	55292720	30000	Nsd1	13	5
chr16	91554479	91738046	90000	Son	21	10
chr16	91579941	91736111	70000	Son	21	10
chr16	91608944	91725194	50000	Son	17	9
chr16	91664698	91687919	30000	Son	17	4
chr3	69002438	69126259	90000	Kpna4	19	11
chr3	69014601	69117709	70000	Kpna4	19	9
chr3	69031565	69114969	50000	Kpna4	19	9
chr3	69069262	69095734	30000	Kpna4	17	4
chr10	39348192	39603753	90000	Fyn	18	9
chr10	39358066	39542952	70000	Fyn	18	9
chr10	39373134	39509958	50000	Fyn	18	8
chr10	39430628	39500927	30000	Fyn	18	6
chr13	111406163	111467748	90000	Gpbp1	17	6
chr13	111412178	111480536	70000	Gpbp1	17	9
chr13	111419878	111483289	50000	Gpbp1	15	8
chr13	111438254	111479185	30000	Gpbp1	14	8
chr10	84917236	85146359	90000	Ric8b	25	8
chr10	84942723	85134457	70000	Ric8b	25	8
chr10	84964847	85116331	50000	Ric8b	24	8
chr10	84981739	85101834	30000	Ric8b	22	7
chr1	144088307	144230271	90000	Rgs13	24	8
chr1	144099953	144217200	70000	Rgs13	24	8
chr1	144116803	144205421	50000	Rgs13	20	8
chr1	144131366	144190407	30000	Rgs13	15	7
chr5	20817137	21029028	90000	Rsbn1l	25	10
chr5	20831317	21009711	70000	Rsbn1l	25	9
chr5	20846527	20954261	50000	Rsbn1l	25	8
chr5	20880027	20929935	30000	Rsbn1l	17	5
chr6	98952177	99093390	90000	Foxp1	21	9
chr6	98954297	99077760	70000	Foxp1	21	9
chr6	98964971	99053084	50000	Foxp1	15	7
chr6	98983045	99035869	30000	Foxp1	12	6
chr15	103180907	103268494	90000	Cbx5	19	8
chr15	103177526	103272786	70000	Cbx5	12	8
chr15	103183705	103266231	50000	Cbx5	12	7
chr15	103202369	103257642	30000	Cbx5	12	7
chr1	58696795	58838759	90000	Cflar	21	8
chr1	58696263	58820407	70000	Cflar	20	8
chr1	58704184	58802648	50000	Cflar	16	8
chr1	58707491	58751772	30000	Cflar	9	6
chrX	105767311	105986120	90000	Atrx	19	9
chrX	105783527	105960387	70000	Atrx	19	8
chrX	105811412	105932795	50000	Atrx	18	7
chrX	105847376	105914331	30000	Atrx	13	6
chr17	23779993	23832493	90000	Srrm2	11	7
chr17	23769684	23844450	70000	Srrm2	10	8
chr17	23771963	23844690	50000	Srrm2	10	7
chr17	23782288	23837489	30000	Srrm2	10	7
chr13	5726771	5841142	90000	Gm26043	24	9
chr13	5725186	5841393	70000	Gm26043	22	9
chr13	5734500	5822298	50000	Gm26043	19	7
chr13	5754607	5789690	30000	Gm26043	19	5
chr18	70477575	70573386	90000	Poli	19	8
chr18	70478487	70566438	70000	Poli	19	8
chr18	70484062	70551623	50000	Poli	18	7
chr18	70508065	70542763	30000	Poli	14	6
chr5	3344950	3521526	90000	Cdk6	22	9
chr5	3348703	3492790	70000	Cdk6	22	8
chr5	3354504	3447546	50000	Cdk6	19	7
chr5	3362343	3423994	30000	Cdk6	12	5
chr3	107272040	107360483	90000	Rbm15	13	7
chr3	107274615	107363976	70000	Rbm15	13	7
chr3	107284693	107358285	50000	Rbm15	13	7
chr3	107295383	107348328	30000	Rbm15	12	7
chr8	86776900	86900060	90000	N4bp1	21	7
chr8	86803877	86906412	70000	N4bp1	11	7
chr8	86820042	86907841	50000	N4bp1	11	7
chr8	86834171	86898496	30000	N4bp1	11	7
chrX	48351998	48492035	90000	Elf4	11	7
chrX	48365308	48480947	70000	Elf4	11	7
chrX	48382848	48470244	50000	Elf4	11	7
chrX	48400145	48461277	30000	Elf4	8	7
chr1	80257619	80381838	90000	Cul3	26	8
chr1	80269609	80373062	70000	Cul3	21	7
chr1	80277652	80341653	50000	Cul3	21	7
chr1	80290031	80316599	30000	Cul3	13	6
chr2	158641786	158792460	90000	Ppp1r16b	19	8
chr2	158649499	158773496	70000	Ppp1r16b	14	7
chr2	158654142	158752488	50000	Ppp1r16b	14	7
chr2	158663166	158722133	30000	Ppp1r16b	10	6
chr10	111160635	111222322	90000	Osbpl8	16	6
chr10	111162289	111223918	70000	Osbpl8	16	6
chr10	111171531	111230169	50000	Osbpl8	12	8
chr10	111188786	111229794	30000	Osbpl8	12	7
chr15	58914081	59115532	90000	Mtss1	21	8
chr15	58949981	59106478	70000	Mtss1	21	8
chr15	58979087	59095594	50000	Mtss1	15	8
chr15	59015659	59079660	30000	Mtss1	15	4
chr17	33588686	33693685	90000	Hnrnpm	18	7
chr17	33604780	33699936	70000	Hnrnpm	14	7
chr17	33614418	33696843	50000	Hnrnpm	14	7
chr17	33631186	33689292	30000	Hnrnpm	12	6
chr2	152216007	152278049	90000	Csnk2a1	13	7
chr2	152215437	152277436	70000	Csnk2a1	13	7
chr2	152217434	152276442	50000	Csnk2a1	13	7
chr2	152223962	152265239	30000	Csnk2a1	11	6
chr12	21314671	21393887	90000	Adam17	14	7
chr12	21321932	21403995	70000	Adam17	14	8
chr12	21331160	21399476	50000	Adam17	13	8
chr12	21352209	21381456	30000	Adam17	13	4
chr12	79405933	79643579	90000	Rad51b	24	14
chr12	79415423	79627418	70000	Rad51b	23	12
chr12	79424772	79497968	50000	Rad51b	12	6
chr12	79423422	79458519	30000	Rad51b	12	6
chr7	113412641	113536055	90000	Far1	23	6
chr7	113458633	113540840	70000	Far1	19	7
chr7	113495151	113544042	50000	Far1	10	7
chr7	113506908	113545011	30000	Far1	10	6
chr19	21549422	21592312	90000	1110059E24Rik	30	4
chr19	21553090	21613014	70000	1110059E24Rik	16	8
chr19	21559119	21620813	50000	1110059E24Rik	15	8
chr19	21570209	21618515	30000	1110059E24Rik	14	5
chr7	88218641	88430207	90000	Ctsc	28	7
chr7	88227942	88364953	70000	Ctsc	28	7
chr7	88242881	88330885	50000	Ctsc	17	6
chr7	88265199	88317957	30000	Ctsc	16	6
chr6	47497693	47718338	90000	Ezh2	20	7
chr6	47518297	47676055	70000	Ezh2	18	7
chr6	47541428	47649122	50000	Ezh2	18	6
chr6	47561833	47629330	30000	Ezh2	13	6
chr10	17898752	18004501	90000	Heca	20	7
chr10	17904448	18000315	70000	Heca	18	7
chr10	17911312	17989497	50000	Heca	17	7
chr10	17918998	17948289	30000	Heca	15	5
chr12	99271384	99465022	90000	Foxn3	16	8
chr12	99274575	99411346	70000	Foxn3	16	7
chr12	99285419	99358615	50000	Foxn3	16	6
chr12	99303051	99332299	30000	Foxn3	10	5
chr15	77806748	77903095	90000	Myh9	13	7
chr15	77811328	77906587	70000	Myh9	13	7
chr15	77819206	77872605	50000	Myh9	11	6
chr15	77823157	77849339	30000	Myh9	7	5
chr13	58170565	58214554	90000	Ubqln1	20	6
chr13	58161957	58209807	70000	Ubqln1	13	5
chr13	58165022	58213799	50000	Ubqln1	13	6
chr13	58172503	58210510	30000	Ubqln1	12	6
chr4	150268816	150383377	90000	Rere	15	6
chr4	150268682	150357713	70000	Rere	15	6
chr4	150274090	150337634	50000	Rere	15	6
chr4	150282449	150320545	30000	Rere	15	5
chr13	101693372	101710968	90000	Pik3r1	25	4
chr13	101678120	101725970	70000	Pik3r1	16	5
chr13	101669333	101727865	50000	Pik3r1	13	6
chr13	101673305	101723007	30000	Pik3r1	12	6
chr2	165998196	166033648	90000	Ncoa3	12	4
chr2	165992871	166041092	70000	Ncoa3	12	6
chr2	165985794	166034967	50000	Ncoa3	11	5
chr2	165998670	166028153	30000	Ncoa3	10	4
chr6	39342643	39422075	90000	Slc37a3	24	6
chr6	39342312	39390326	70000	Slc37a3	12	5
chr6	39342053	39381214	50000	Slc37a3	13	4
chr6	39353573	39374116	30000	Slc37a3	11	4
chr3	158012207	158065273	90000	Lrrc40	20	4
chr3	158010722	158065713	70000	Lrrc40	19	4
chr3	158009215	158063183	50000	Lrrc40	19	4
chr3	158016469	158057649	30000	Lrrc40	13	4
chr3	116372899	116399432	90000	Cdc14a	10	4
chr3	116355011	116382506	70000	Cdc14a	11	4
chr3	116341417	116380666	50000	Cdc14a	11	4
chr3	116340114	116381293	30000	Cdc14a	10	4
chr16	23241190	23311120	90000	St6gal1	18	4
chr16	23266142	23313672	70000	St6gal1	17	4
chr16	23277968	23316718	50000	St6gal1	10	4
chr16	23285424	23314450	30000	St6gal1	9	4
