# Supplementary material for: PiggyBac transposon tools for recessive screening identify B-cell lymphoma drivers in mice
Source: Nat Commun. 2019 Mar 29;10:1415. doi: 10.1038/s41467-019-09180-3 (PMC6440946; doi:10.1038/s41467-019-09180-3)
Supplement: Supplementary file 8 — Supplementary Data 6 [file 41467_2019_9180_MOESM8_ESM.xlsx]

## Sheet: Supplementary Data 6
Supplementary Data 6. Pathway enrichment analysis using the top 50 CIS genes. Overview of enriched molecular signatures analyzed using the Reactome gene sets from the MSigDB database v6.2 (Broad Institute, Inc., Massachusetts Institute of Technology and Regents of the University of California) and the top 50 CIS genes as an input. Gene sets with an FDR q-value <0.05 are listed. FDR, false discove…
Gene Set Name	# Genes in Gene Set	Description	# Genes in Overlap	P-value	FDR q-value
REACTOME_IMMUNE_SYSTEM	933	Genes involved in Immune System	11	2.59e-09	1.48e-06
REACTOME_ADAPTIVE_IMMUNE_SYSTEM	539	Genes involved in Adaptive Immune System	9	4.39e-09	1.48e-06
REACTOME_SIGNALING_BY_THE_B_CELL_RECEPTOR_BCR	126	Genes involved in Signaling by the B Cell Receptor (BCR)	4	9.55e-06	0.00214
REACTOME_CIRCADIAN_CLOCK	53	Genes involved in Circadian Clock	3	2.41e-05	0.00344
REACTOME_TCR_SIGNALING	54	Genes involved in TCR signaling	3	2.55e-05	0.00344
REACTOME_SIGNALLING_BY_NGF	217	Genes involved in Signalling by NGF	4	7.99e-05	0.00898
REACTOME_DOWNSTREAM_SIGNALING_EVENTS_OF_B_CELL_RECEPTOR_BCR	97	Genes involved in Downstream Signaling Events Of B Cell Receptor (BCR)	3	0.000147	0.0142
REACTOME_NGF_SIGNALLING_VIA_TRKA_FROM_THE_PLASMA_MEMBRANE	137	Genes involved in NGF signalling via TRKA from the plasma membrane	3	0.000406	0.0342
REACTOME_BMAL1_CLOCK_NPAS2_ACTIVATES_CIRCADIAN_EXPRESSION	36	Genes involved in BMAL1:CLOCK/NPAS2 Activates Circadian Expression	2	0.000658	0.0468
REACTOME_DOWNSTREAM_TCR_SIGNALING	37	Genes involved in Downstream TCR signaling	2	0.000695	0.0468
REACTOME_DEVELOPMENTAL_BIOLOGY	396	Genes involved in Developmental Biology	4	0.000783	0.048
