# Supplementary material for: PiggyBac transposon tools for recessive screening identify B-cell lymphoma drivers in mice
Source: Nat Commun. 2019 Mar 29;10:1415. doi: 10.1038/s41467-019-09180-3 (PMC6440946; doi:10.1038/s41467-019-09180-3)
Supplement: Supplementary file 9 — Supplementary Data 7 [file 41467_2019_9180_MOESM9_ESM.xlsx]

## Sheet: Supplementary Data 7
Supplementary Data 7. Potentially druggable genes from the top 50 CIS genes. Overview of the output from the Drug Gene Interaction Database (DGIdb; http://www.dgidb.org/) that was mined to identify potentially druggable genes among the top 50 CIS genes. FDA, United States Food and Drug Administration. *
Gene	Category	Sources	Drug-Gene Interactions (FDA approved drugs)
PTEN	CLINICALLY ACTIONABLE	CarisMolecularIntelligence|MskImpact|FoundationOneGenes	PEMBROLIZUMAB, BENZONATATE, ENZALUTAMIDE, PROGESTERONE, CARBOPLATIN, ABIRATERONE, VEMURAFENIB, TEMOZOLOMIDE, PACLITAXEL, SORAFENIB, TEMSIROLIMUS, EVEROLIMUS, PHENMETRAZINE, FULVESTRANT, VORINOSTAT, VANDETANIB, PALBOCICLIB, IDELALISIB, VENETOCLAX, NIRAPARIB, CANDICIDIN, TOPOTECAN, CETUXIMAB, ERLOTINIB, OLAPARIB, PANITUMUMAB, GEFITINIB, TRASTUZUMAB, NIVOLUMAB, METFORMIN, GEMCITABINE, SIROLIMUS, PEM…
	DRUGGABLE GENOME	dGene
	PTEN FAMILY	dGene
	SERINE THREONINE KINASE	GO
	KINASE	GO
	TUMOR SUPPRESSOR	GO
	DRUG RESISTANCE	GO
	TRANSPORTER	GO
	PROTEIN PHOSPHATASE	GO
FAS	CELL SURFACE	GO	TENIPOSIDE, DAUNORUBICIN, CHOLECALCIFEROL, FLOXURIDINE, MYCOPHENOLIC ACID, RIZATRIPTAN, TRETINOIN, TESTOSTERONE, ASPIRIN, CYCLOPHOSPHAMIDE, FLUOROURACIL, VALPROIC ACID, THROMBIN, ATORVASTATIN, ARSENIC TRIOXIDE, VITAMIN K
	PROTEASE	GO
	EXTERNAL SIDE OF PLASMA MEMBRANE	GO
	DRUGGABLE GENOME	HingoraniCasas
PTPRC	PROTEIN PHOSPHATASE	dGene|GuideToPharmacologyGenes|GO|HopkinsGroom	HYDROCORTISONE, FLUOROURACIL, INFLIXIMAB, ESTRADIOL, ETANERCEPT, EPOETIN BETA, PREDNISONE, ADALIMUMAB
	DRUGGABLE GENOME	dGene|RussLampel|HingoraniCasas|HopkinsGroom
	CELL SURFACE	GO
	KINASE	GO
	TUMOR SUPPRESSOR	GO
	EXTERNAL SIDE OF PLASMA MEMBRANE	GO
KDM6A	CLINICALLY ACTIONABLE	FoundationOneGenes|MskImpact
	HISTONE MODIFICATION	GO
GNA13	CLINICALLY ACTIONABLE	FoundationOneGenes
	PHOSPHOLIPASE	GO
REL	CLINICALLY ACTIONABLE	MskImpact
	DRUGGABLE GENOME	HopkinsGroom|RussLampel
	TRANSCRIPTION FACTOR COMPLEX	GO
MBNL1	DRUGGABLE GENOME	HingoraniCasas
MEF2C	DRUG RESISTANCE	GO
	TRANSPORTER	GO
	ION CHANNEL	GO
	TRANSCRIPTION FACTOR BINDING	GO
TNFAIP8	PROTEASE INHIBITOR	GO
	PROTEASE	GO|dGene
	DRUGGABLE GENOME	dGene
TBL1XR1	HISTONE MODIFICATION	GO
CD74	SERINE THREONINE KINASE	GO
	CELL SURFACE	GO
	KINASE	GO
	EXTERNAL SIDE OF PLASMA MEMBRANE	GO
	DRUGGABLE GENOME	HingoraniCasas
ERP44	DRUGGABLE GENOME	RussLampel|HingoraniCasas|HopkinsGroom
	CELL SURFACE	GO
	THIOREDOXIN	HopkinsGroom
PHIP	TUMOR SUPPRESSOR	GO
AKAP13	SERINE THREONINE KINASE	GO
	KINASE	GO
IKZF1	CLINICALLY ACTIONABLE	MskImpact|FoundationOneGenes
NR3C1	DRUGGABLE GENOME	HingoraniCasas|RussLampel|dGene|HopkinsGroom	PREDNICARBATE, CLOCORTOLONE PIVALATE, MEPREDNISONE, CICLESONIDE, FLUOCINOLONE ACETONIDE, DIFLORASONE DIACETATE, FLUOROMETHOLONE, TRIAMCINOLONE HEXACETONIDE, FLUNISOLIDE, MEDRYSONE, AMCINONIDE, MEGESTROL ACETATE, BECLOMETHASONE DIPROPIONATE, SPIRONOLACTONE, DESOXIMETASONE, HALOBETASOL PROPIONATE, PREDNISONE, HYDROCORTAMATE, MIFEPRISTONE, FLURANDRENOLIDE, RIMEXOLONE, CLOBETASOL PROPIONATE, FLUOCINO…
	NUCLEAR HORMONE RECEPTOR	BaderLabGenes|dGene|HopkinsGroom|GuideToPharmacologyGenes
CBLB	KINASE	GO	FLUOROURACIL
	TYROSINE KINASE	GO
PDS5A	DNA REPAIR	GO
NAA15	TRANSCRIPTION FACTOR COMPLEX	GO
NF1	CLINICALLY ACTIONABLE	FoundationOneGenes|MskImpact	TAMOXIFEN, TRAMETINIB, NILOTINIB, ERLOTINIB, DASATINIB, PAZOPANIB, SIROLIMUS, DABRAFENIB, EVEROLIMUS, IMATINIB, COBIMETINIB, VEMURAFENIB, SORAFENIB, BEVACIZUMAB, VINBLASTINE
	SERINE THREONINE KINASE	GO
	KINASE	GO
HNRNPA2B1	RNA DIRECTED DNA POLYMERASE	GO
PUM1	TUMOR SUPPRESSOR	GO
MALT1	DRUGGABLE GENOME	RussLampel|dGene
	SERINE THREONINE KINASE	GO
	KINASE	GO
	PROTEASE	GO|dGene
ETV6	CLINICALLY ACTIONABLE	MskImpact|FoundationOneGenes	IDARUBICIN, IMATINIB, ASPARAGINASE, CRIZOTINIB
ARID2	CLINICALLY ACTIONABLE	FoundationOneGenes|MskImpact
WAC	TUMOR SUPPRESSOR	GO
	HISTONE MODIFICATION	GO
LNPEP	DRUGGABLE GENOME	RussLampel|dGene|HingoraniCasas
	PROTEASE	GO|dGene|GuideToPharmacologyGenes
	NEUTRAL ZINC METALLOPEPTIDASE	GO|GuideToPharmacologyGenes
HNRNPU	B30_2 SPRY DOMAIN	HopkinsGroom
	DRUGGABLE GENOME	HopkinsGroom
	CELL SURFACE	GO
	KINASE	GO
	TRANSCRIPTION FACTOR COMPLEX	GO
	TRANSCRIPTION FACTOR BINDING	GO
RAP1A	SERINE THREONINE KINASE	GO
	KINASE	GO
	DRUG RESISTANCE	GO
	TRANSPORTER	GO
SETD5	HISTONE MODIFICATION	GO
	METHYL TRANSFERASE	BaderLabGenes
PPP6R3	PROTEIN PHOSPHATASE	GO
ASXL2	CLINICALLY ACTIONABLE	MskImpact
FBXW7	CLINICALLY ACTIONABLE	MskImpact|FoundationOneGenes|CarisMolecularIntelligence	DOCETAXEL, BELINOSTAT, VORINOSTAT, TEMSIROLIMUS, REGORAFENIB, SIROLIMUS
	KINASE	GO
	TUMOR SUPPRESSOR	GO
	TYROSINE KINASE	GO
INPP5D	DRUGGABLE GENOME	RussLampel|HopkinsGroom
IKZF1	-	-	LENALIDOMIDE
IRF2	-	-	INTERFERON GAMA-1B
* For essentiality and vulnerability screens see Reddy et al. Cell 20175.
