# Supplementary material for: PiggyBac transposon tools for recessive screening identify B-cell lymphoma drivers in mice
Source: Nat Commun. 2019 Mar 29;10:1415. doi: 10.1038/s41467-019-09180-3 (PMC6440946; doi:10.1038/s41467-019-09180-3)
Supplement: Supplementary file 10 — Supplementary Data 8 [file 41467_2019_9180_MOESM10_ESM.xlsx]

## Sheet: Supplementary Data 8
Supplementary Data 8. Genotyping primers.
Name	Forward Sequence	Reverse Sequence	Description
Bloom-mut	TCATTTTGGCAGTCCACCTC	GTCGCTCTAATCCTTTCCATT	Genotyping primer set Blmm3 mice
Bloom-wt	TCATTTTGGCAGTCCACCTC	TTAAGACCAGGGCTAGACAG	Genotyping primer set Blmm3 mice
iPBase	GGCGGATCACAAGCAATAATAACCTGTAGTTT	CCAAAGTCGCTCTGAGTTGTTATCAG	Genotyping primer set Rosa26PB mice
ITP2-M	ACCTGGTTGTCATGGAGGAG	TGACGAGCTTGTTGGCTAGA	Genotyping primer set ITP mice
En2-SA	TACTGGTTGCTGGAGTCTAGCTACTT	CCCCAGTATCTGCAACCTCAA	Primer set for quantitative real-time PCR for determination of transposon copy number (specific for the mouse En2 exon-2 splice acceptor)
En2-SA_probe	FAM-TCCACAACCAACGCACCCAAGCT-TAMRA		Probe for quantitative real-time PCR for determination of transposon copy number (specific for the mouse En2 exon-2 splice acceptor)
Actb	TTCAACACCCCAGCCATGTA	TGTGGTACGACCAGAGGCATAC	Primer set for quantitative real-time PCR for determination of transposon copy number (specific for an intronic Actb sequence for normalization of DNA input)
Actb_probe	FAM-TAGCCATCCAGGCTGTGCTGTCCC-TAMRA		Probe for quantitative real-time PCR for determination of transposon copy number (specific for an intronic Actb sequence for normalization of DNA input)
Rosa26-Cas9	AAAGTCGCTCTGAGTTGTTAT	ATTTTACACCTGTTCAATTCCCC	Genotyping primer set Rosa26Cas9
	GCCACACTGATTCATCAGTCAA
