# Supplementary material for: PiggyBac transposon tools for recessive screening identify B-cell lymphoma drivers in mice
Source: Nat Commun. 2019 Mar 29;10:1415. doi: 10.1038/s41467-019-09180-3 (PMC6440946; doi:10.1038/s41467-019-09180-3)
Supplement: Supplementary file 11 — Supplementary Data 9 [file 41467_2019_9180_MOESM11_ESM.xlsx]

## Sheet: Supplementary Data 9
Supplementary Data 9. sgRNA oligonucleotides, shRNA oligonucleotides and PCR primers.
Name	Forward Sequence	Reverse Sequence	Description
m-Phip_sgRNA	CACCGTGTACTTAGATCCGTTGGAT	AAACATCCAACGGATCTAAGTACAC	Forward and reverse oligonucleotide sequences for mouse Phip sgRNA
m-Rfx7_sgRNA	CACCGCTCTAAGGTATTTCGAATCC	AAACGGATTCGAAATACCTTAGAGC	Forward and reverse oligonucleotide sequences for mouse Rfx7 sgRNA
m-Trp53_sgRNA	CACCGACACTCGGAGGGCTTCACT	AAACAGTGAAGCCCTCCGAGTGTC	Forward and reverse oligonucleotide sequences for mouse Trp53 sgRNA
NT_sgRNA	CACCGTGCGAATACGCCCACGCGAT	AAACATCGCGTGGGCGTATTCGCAC	Forward and reverse oligonucleotide sequences for non-targeting sgRNA
m-Phip_PCR	TACCCAGCCTCAAAGTCTGA	GGGCCTACTCCAACTCCATA	Primer set for amplification of the genomic mouse Phip target locus
m-Rfx7_PCR	ATCCAAGCCAGCAGTTTAGC	TCCTTTGTCCTCAGAAGCCT	Primer set for amplification of the genomic mouse Rfx7 target locus
m-Phip_qPCR	GGAATATAGGTGACCGCTTCAG	AGAGGCTCTTGACTTTCAATTGT	Primer set for real time quantitative PCR of mouse Phip transcripts
m-Rfx7_qPCR	TCATATGCCAACACTGCCCAACC	AGATGGTTCAACTCCTTCCAACCC	Primer set for real time quantitative PCR of mouse Rfx7 transcripts
m-Gapdh_qPCR	TCCATGACAACTTTGGCATTG	CAGTCTTCTGGGTGGCAGTGA	Primer set for real time quantitative PCR of mouse Gapdh transcripts
h-PHIP_shRNA#1	CCGGCATGATATGCCTGACGTTATACTCGAGTATAACGTCAGGCATATCATGTTTTTG	AATTCAAAAACATGATATGCCTGACGTTATACTCGAGTATAACGTCAGGCATATCATG	Forward and reverse oligonucleotide for human PHIP shRNA#1
h-PHIP_shRNA#2	CCGGCACTCTTTAGGAGCATAATATCTCGAGATATTATGCTCCTAAAGAGTGTTTTTG	AATTCAAAAACACTCTTTAGGAGCATAATATCTCGAGATATTATGCTCCTAAAGAGTG	Forward and reverse oligonucleotide for human PHIP shRNA#2
h-PHIP_shRNA#3	CCGGCCAGGAACCATTCAAGTAAATCTCGAGATTTACTTGAATGGTTCCTGGTTTTTTG	AATTCAAAAACCAGGAACCATTCAAGTAAATCTCGAGATTTACTTGAATGGTTCCTGG	Forward and reverse oligonucleotide for human PHIP shRNA#3
h-PHIP_shRNA#4	CCGGTCGAACTGGCAGACGGATATTCTCGAGAATATCCGTCTGCCAGTTCGATTTTTG	AATTCAAAAATCGAACTGGCAGACGGATATTCTCGAGAATATCCGTCTGCCAGTTCGA	Forward and reverse oligonucleotide for human PHIP shRNA#4
h-RFX7_shRNA#1	CCGGCCCTCTATCCAGTATCTAATACTCGAGTATTAGATACTGGATAGAGGGTTTTTTG	AATTCAAAAACCCTCTATCCAGTATCTAATACTCGAGTATTAGATACTGGATAGAGGGT	Forward and reverse oligonucleotide for human RFX7 shRNA#1
h-RFX7_shRNA#2	CCGGCAATCAATAAAGACCCTAAATCTCGAGATTTAGGGTCTTTATTGATTGTTTTTG	AATTCAAAAACAATCAATAAAGACCCTAAATCTCGAGATTTAGGGTCTTTATTGATTG	Forward and reverse oligonucleotide for human RFX7 shRNA#2
h-RFX7_shRNA#3	CCGGTAGCACCGGTCAGATCAATTTCTCGAGAAATTGATCTGACCGGTGCTATTTTTG	AATTCAAAAATAGCACCGGTCAGATCAATTTCTCGAGAAATTGATCTGACCGGTGCTA	Forward and reverse oligonucleotide for human RFX7 shRNA#3
h-PHIP_qPCR	CCACCCAGCATTGCGGATA	ACACAGATGACAAGTGTCCAAG	Primer set for real time quantitative PCR of human PHIP transcripts
h-RFX7_qpCR	CCATTCCGGTCCAGCGGACTA	CTGGAACGTTCTGGGGAGTCT	Primer set for real time quantitative PCR of human RFX7 transcripts
h-GAPDH_qPCR	TGCACCACCAACTGCTTAGC	GGCATGGACTGTGGTCATGAG	Primer set for real time quantitative PCR of human GAPDH transcripts
m-Pten_rs30424206	TCCAAGCAAAGCATCTTTCTGTC	TCTGGACAAGTCCCGATGAAAC	Primer set for amplification of a single nucleotide polymorphism containing region in the mouse Pten gene
m-Apc_rs4137461	TGCATCCAAGTTAAATGTCAGGTAG	ACTGAATAGCCCTGCCTCTTT	Primer set for amplification of a single nucleotide polymorphism containing region in the mouse Apc gene
m-Apc_rs220642642	AGCATGCTTCACTGGGAGAC	GGTCTGGAATTTGGCCATGC	Primer set for amplification of a single nucleotide polymorphism containing region in the mouse Apc gene
