# Supplementary material for: PiggyBac transposon tools for recessive screening identify B-cell lymphoma drivers in mice
Source: Nat Commun. 2019 Mar 29;10:1415. doi: 10.1038/s41467-019-09180-3 (PMC6440946; doi:10.1038/s41467-019-09180-3)
Supplement: Supplementary file 12 — Supplementary Data 10 [file 41467_2019_9180_MOESM12_ESM.xlsx]

## Sheet: Supplementary Data 10
Supplementary Data 10. Adapter and primers for B-cell receptor repertoire sequencing.
Name	Sequence	Description
First-strand cDNA synthesis
SmartNNNext	AGATGUGTAUAAGAGACAGNNNNUNNNNUNNNNUCTT(rG)4	5′ – template-switch oligo with sequencing illumina adapter. U = dU, rG = riboG
Mouse IGH cDNA synthesis primer mix
mIGG12_r1	KKACAGTCACTGAGCTGCT	Primer for cDNA synthesis, mouse IgG1/IgG2 heavy-chain mRNA
mIGG3_r1	GTACAGTCACCAAGCTGCT	Primer for cDNA synthesis, mouse IgG3 heavy-chain mRNA
mIGA_r1	CCAGGTCACATTCATCGTG	Primer for cDNA synthesis, mouse IgA heavy-chain mRNA
mIGM_r1	CTGGATGACTTCAGTGTTGT	Primer for cDNA synthesis, mouse IgM heavy-chain mRNA
mIGD_r1	GCCATTTCTCATTTCAGAGG	Primer for cDNA synthesis, mouse IgD heavy-chain mRNA
mIGE_r1	GTTCACAGTGCTCATGTTC	Primer for cDNA synthesis, mouse IgE heavy-chain mRNA
Mouse IGL cDNA synthesis primer mix
mIGLC_r1	TGTACCATYTGCCTTCCAG	Primer for cDNA synthesis, mouse IgL light-chain mRNA
mIGKC_r1	ACTGCCATCAATCTTCCAC	Primer for cDNA synthesis, mouse IgK light-chain mRNA
First PCR amplification
Common primer	AGATGTGTATAAGAGACAG	Step-out primer, anneals on the switch adaptor
Mouse IGH reverse primer mix
Common-mIGG12_r2	AGATGTGTATAAGAGACAGAGTGGATAGACMGATG	Nested primer with sequencing illumina adaptor, mouse IgG1/IgG2 heavy-chain cDNA
Common-mIGG3_r2	AGATGTGTATAAGAGACAGAAGGGATAGACAGATG	Nested primer with sequencing illumina adaptor, mouse IgG3 heavy-chain cDNA
Common-mIGA_r2	AGATGTGTATAAGAGACAGTCAGTGGGTAGATGGTG	Nested primer with sequencing illumina adaptor, mouse IgA heavy-chain cDNA
Common-mIGM_r2	AGATGTGTATAAGAGACAGGGGGGAAGACATTTGG	Nested primer with sequencing illumina adaptor, mouse IgM heavy-chain cDNA
Common-mIGD_r2	AGATGTGTATAAGAGACAGCTCTGAGAGGAGGAAC	Nested primer with sequencing illumina adaptor, mouse IgD heavy-chain cDNA
Common-mIGE_r2	AGATGTGTATAAGAGACAGAAGGGGTAGAGCTGAG	Nested primer with sequencing illumina adaptor, mouse IgE heavy-chain cDNA
Mouse IGL reverse primer mix
Common-mIGL_r2	AGATGTGTATAAGAGACAGAGRGGAAGGTGGAAAC	Nested primer with sequencing illumina adaptor, mouse IgL heavy-chain cDNA
Common-mIGK_r2	AGATGTGTATAAGAGACAGGGATGGTGGGAAGATG	Nested primer with sequencing illumina adaptor, mouse IgK heavy-chain cDNA
Second PCR amplification
F-common	TCGTCGGCAGCGTCAGATGTGTATAAGAGACAG	Step-out primer with sequencing and P7 illumina adapters
R-common	GTCTCGTGGGCTCGGAGATGTGTATAAGAGACAG	Step-out primer with sequencing and P5 illumina adapters
Third PCR amplification
Fc_i71	CAAGCAGAAGACGGCATACGAGAT[i7]GTCTCGTGGGCTCGG	Step-out primer with index 1 illumina adapter
Fc_i52	AATGATACGGCGACCACCGAGATCTACAC[i5]TCGTCGGCAGCGTC	Step-out primer with index 2 illumina adapter
1, 2 - illumina Nextera index adapters (i5 and i7). See illumina Nextera DNA library preparation reference guide and illumina adapters sequences list for more information.
